# Supplementary material for: Blood transcriptomic profiling reveals gene expression alterations in patients with SFTS-associated encephalitis
Source: Microbiol Spectr. 2025 Sep 23;13(11):e01161-25. doi: 10.1128/spectrum.01161-25 (PMC12584758; doi:10.1128/spectrum.01161-25)
Supplement: Text S1 — Sample identifiers and their corresponding clinical group classification (SAE or non-SAE), used for differential gene expression and downstream bioinformatics analyses. [file spectrum.01161-25-s0001.txt]

S5045373	SAE
S5047768	SAE
S5051139	SAE
S5056193	SAE
S5063366	SAE
S5050592	non-SAE
S5051215	non-SAE
S5052549	non-SAE
S5054629	non-SAE
S5045610	non-SAE
