# Supplementary material for: Blood transcriptomic profiling reveals gene expression alterations in patients with SFTS-associated encephalitis
Source: Microbiol Spectr. 2025 Sep 23;13(11):e01161-25. doi: 10.1128/spectrum.01161-25 (PMC12584758; doi:10.1128/spectrum.01161-25)
Supplement: Text S2 — Normalized counts of all detected genes across 10 patient samples (SAE and non-SAE), generated by DESeq2. [file spectrum.01161-25-s0002.txt]

Geneid	S5045373	S5047768	S5051139	S5056193	S5063366	S5050592	S5051215	S5052549	S5054629	S5045610
DDX11L1	0	0	0	0	0	0	0	0	0	0
WASH7P	1.20710820567266	1.65572508778773	0.759940220001907	0	1.7250014991222	0	0	0.657961478037524	0	2.13295933939853
MIR6859-1	0	0	0	0	0	0	0	0	0	0
MIR6859-2	0	0	0	0	0	0	0	0	0	0
MIR6859-3	0	0	0	0	0	0	0	0	0	0
MIR6859-4	0	0	0	0	0	0	0	0	0	0
MIR1302-2	0	0	0	0	0	0	0	0	0	0
MIR1302-9	0	0	0	0	0	0	0	0	0	0
MIR1302-10	0	0	0	0	0	0	0	0	0	0
MIR1302-11	0	0	0	0	0	0	0	0	0	0
FAM138A	0	0	0	0	0	0	0	0	0	0
FAM138F	0	0	0	0	0	0	0	0	0	0
FAM138C	0	0	0	0	0	0	0	0	0	0
LOC729737	7.24264923403598	36.42595193133	11.3991033000286	22.683828054207	39.1000339801031	20.5659017029009	54.7161793962989	26.9764205995385	72.8732402296352	21.3295933939853
LOC102725121	0	0.827862543893863	0	0	0.575000499707399	0	0	0.657961478037524	0	0
FAM138D	0	0	0	0	0	0	0	0	0	0
TGIF1	10.863973851054	6.62290035115091	11.3991033000286	7.561276018069	18.4000159906368	1.86962742753645	9.72732078156425	13.817191038788	16.4832329090841	4.26591867879706
PRDX6	38.6274625815252	54.638927896995	39.5168914400992	95.5470333192355	46.0000399765919	82.2636068116037	60.7957548847766	67.7700322378649	26.893695799032	66.1217395213545
LOC100132287	0	0	0	0	0	0	0	0	0	0
LOC100132062	0	0	0	0	0	0	0	0	0	0
LOC101928626	0	0	0	0	0	0	0	0	0	0
CIC	223.315018049443	243.391587904796	215.06308226054	204.841841216778	173.650150911635	188.832370181181	221.296547780587	190.808828630882	220.35479783723	238.891446012636
LOC100133331	6.03554102836332	4.13931271946932	3.03976088000763	4.12433237349218	4.60000399765919	9.34813713768224	4.86366039078213	10.5273836486004	4.33769287081162	2.13295933939853
LOC100288069	1.20710820567266	0	1.51988044000381	1.37477745783073	2.3000019988296	5.60888228260934	0	0.657961478037524	0.867538574162324	0
FAM87B	1.20710820567266	0	3.03976088000763	2.74955491566145	2.3000019988296	3.7392548550729	2.43183019539106	5.92165330233771	0	2.13295933939853
LINC00115	2.41421641134533	0	3.79970110000954	1.37477745783073	1.7250014991222	1.86962742753645	0	2.63184591215009	0	2.13295933939853
LINC01128	16.8995148794173	9.93435052672636	6.83946198001716	5.49910983132291	7.47500649619619	14.9570194202916	8.51140568386872	23.0286517313133	13.8806171865972	10.6647966969927
FAM41C	0	0	0	0	0	0	0	0	0	0
LINC02593	0	0	0	0	0	0	0	0	0.867538574162324	0
LILRA4	0	0	0	0	0	0	2.43183019539106	0	0	0
PLEC	1178.13760873652	642.421334061638	607.952176001526	1134.19140271035	1319.05114632877	1024.55583028997	1521.10978721711	1098.79566832266	1130.40276213351	1335.23254646348
PLEKHN1	2.41421641134533	0	3.79970110000954	3.43694364457682	0.575000499707399	0	3.6477452930866	5.92165330233771	6.07277001913627	0
MPP2	0	0	0	0	0	0	0	0	1.73507714832465	0
CFTR	0	0	0	0	0	0	0	0	0	0
C1QB	20.5208394964353	107.622130706202	28.8777283600725	181.470624433656	12.6500109935628	24.3051565579738	77.818566252514	28.2923435556135	77.2109331004468	38.3932681091736
ELN	0	0	0	0	0	0	0	0	0	0
SEPTIN12	0	0	0	0	0	0	0	0	0	0
RBM19	59.1483020779605	54.638927896995	68.3946198001716	53.6163208553983	62.6750544681065	54.219195398557	59.579839787081	65.7961478037524	64.1978544880119	29.8614307515794
CCDC120	13.2781902623993	13.2458007023018	10.6391630800267	13.0603858493919	10.3500089947332	16.826646847828	9.72732078156425	7.23757625841276	6.07277001913627	8.53183735759413
GUCA2A	0	0	0	0	0	0	0	0	0	0
INO80D	240.21453292886	205.309910885678	231.02182688058	175.284125873418	212.750184891738	224.355291304374	153.205302309637	162.516485075268	183.05063914825	234.625527333839
CCDC34	1.20710820567266	1.65572508778773	0	0	0	0	0	0.657961478037524	0	0
C12orf43	4.82843282269065	14.9015257900895	9.87922286002479	15.122552036138	11.500009994148	1.86962742753645	8.51140568386872	14.4751525168255	6.07277001913627	2.13295933939853
LOC100288175	0	0	0	0.687388728915363	0	0	0	0	0	0
LILRB5	0	0	0	0	0	0	0	0.657961478037524	0	0
CCDC169	0	0	0	0	0	0	0	0	0	0
CLRN1	0	0	0	0	0.575000499707399	0	0	0	0	0
SPDYE17	0	0	0	0	0	0	0	0	0	0
LINC01342	0	0	0	0.687388728915363	0	0	0	0	0	0
RAD17	0	0.827862543893863	0.759940220001907	1.37477745783073	1.1500009994148	0	0	0	0	0
SH2D3C	95.3615482481404	79.4748042138109	72.9542611201831	95.5470333192355	121.900105937969	108.438390797114	119.159679574162	92.1146069252533	119.720323234401	91.7172515941369
ZNF41	60.3554102836332	29.8030515801791	40.2768316601011	32.3072702590221	48.8750424751289	43.0014308333383	54.7161793962989	34.2139968579512	35.5690815406553	38.3932681091736
VPREB1	0	0	0	0	0	0	0	0	0	0
VIL1	1.20710820567266	4.96717526336318	3.03976088000763	5.49910983132291	0.575000499707399	9.34813713768224	6.07957548847766	10.5273836486004	0.867538574162324	0
MDK	3.62132461701799	9.93435052672636	6.83946198001716	3.43694364457682	1.1500009994148	1.86962742753645	2.43183019539106	3.28980739018762	6.07277001913627	2.13295933939853
AMELX	0	0	0	0	0	0	0	0	0	0
ALOX15B	0	0.827862543893863	0.759940220001907	2.06216618674609	0	1.86962742753645	1.21591509769553	6.57961478037524	6.94030859329859	12.7977560363912
SLC25A1	18.10662308509	24.8358763168159	23.5581468200591	27.4955491566145	25.875022486833	26.1747839855103	18.238726465433	20.3968058191632	19.0858486315711	31.994390090978
DUSP9	0	0	0	0	0	0	0	0	0	0
UQCC3	4.82843282269065	4.96717526336318	3.03976088000763	4.12433237349218	4.60000399765919	1.86962742753645	3.6477452930866	9.21146069252533	2.60261572248697	0
MORC4	4.82843282269065	5.79503780725704	2.27982066000572	5.49910983132291	3.4500029982444	5.60888228260934	4.86366039078213	0.657961478037524	5.20523144497394	0
SCNN1D	4.82843282269065	4.96717526336318	1.51988044000381	4.81172110240754	4.60000399765919	9.34813713768224	0	3.94776886822514	5.20523144497394	0
MRTFB	24.1421641134533	28.1473264923914	41.7967121001049	31.6198815301067	60.9500529689843	26.1747839855103	25.5342170516062	39.4776886822514	15.6156943349218	38.3932681091736
MIR6726	0	0	0	0	0	0	0	0	0	0
SNORD167	3.62132461701799	0	0	0	0	3.7392548550729	0	0	0	0
PUSL1	6.03554102836332	9.1064879828325	3.79970110000954	6.18649856023827	4.60000399765919	11.2177645652187	1.21591509769553	7.23757625841276	1.73507714832465	19.1966340545868
MSRB3	2.41421641134533	3.31145017557545	4.55964132001144	6.87388728915363	2.3000019988296	7.47850971014579	3.6477452930866	11.8433066046754	1.73507714832465	4.26591867879706
FGFR3	0	0	2.27982066000572	0	0	0	0	1.31592295607505	0.867538574162324	0
EWSR1	253.492723191259	337.767917908696	250.020332380627	236.461722746885	259.325225368037	327.184799818878	248.046679929888	236.866132093509	256.791417952048	302.880226194592
TMA7	7.24264923403598	4.13931271946932	3.03976088000763	6.18649856023827	7.47500649619619	9.34813713768224	3.6477452930866	7.23757625841276	4.33769287081162	2.13295933939853
MIR6727	0	0	0	0	0.575000499707399	0	0	0	0	0
SMR3A	0	0	0	0	0	0	0	0	0	0
NUPR1	2.41421641134533	3.31145017557545	2.27982066000572	2.74955491566145	0.575000499707399	3.7392548550729	2.43183019539106	1.31592295607505	11.2780014641102	0
OSTF1	68.8051677233418	56.2946529847827	59.2753371601487	61.8649856023827	81.0750704587433	52.3495679710205	70.5230756663408	57.2426485892646	82.4161645454207	110.913885648724
ORC3	26.5563805247986	20.6965635973466	19.7584457200496	13.0603858493919	20.125017489759	29.9140388405832	19.4546415631285	15.133113994863	19.9533872057334	21.3295933939853
MIR6808	0	0	0	0	0	0	0	0	0	0
MXRA8	3.62132461701799	0.827862543893863	2.27982066000572	2.06216618674609	3.4500029982444	7.47850971014579	1.21591509769553	3.94776886822514	3.47015429664929	12.7977560363912
SERPINC1	1.20710820567266	0	0	3.43694364457682	0	0	3.6477452930866	1.31592295607505	0	0
SPRED2	8.44975743970864	4.13931271946932	7.59940220001907	4.12433237349218	5.17500449736659	5.60888228260934	18.238726465433	8.55349921448781	8.67538574162324	10.6647966969927
AK8	0	0.827862543893863	2.27982066000572	0.687388728915363	0	1.86962742753645	0	0	0	0
GALNS	27.7634887304713	25.6637388607098	28.1177881400706	22.683828054207	14.375012492685	44.8710582608747	19.4546415631285	25.6604976434634	34.7015429664929	14.9307153757897
FBXW8	36.2132461701799	24.008013772922	32.677429460082	26.1207716987838	21.2750184891738	35.5229211231925	19.4546415631285	40.1356501602889	24.2910800765451	34.1273494303765
IKBKG	6.03554102836332	5.79503780725704	9.87922286002479	16.4973294939687	2.875002498537	9.34813713768224	10.9432358792598	9.86942217056285	6.94030859329859	25.5955120727824
PSME1	105.018413893522	117.556481232929	85.1133046402136	76.3001489096053	107.525093445284	76.6547245289944	83.8981417409917	70.401878150015	116.250168937751	100.249088951731
SETDB1	60.3554102836332	52.1553402653134	82.073543760206	70.113650349367	102.350088947917	74.7850971014579	109.432358792598	74.3496470182402	78.9460102487714	85.3183735759413
VSTM1	0	0	0	0	0	0	0	0	0	0
MRPL20-AS1	18.10662308509	9.93435052672636	15.1988044000381	9.62344220481508	6.32500549678139	9.34813713768224	10.9432358792598	11.1853451266379	11.2780014641102	8.53183735759413
PAQR3	45.8701118155612	40.5652646507993	37.9970110000953	85.236202385505	89.7000779543543	44.8710582608747	55.9320944939945	60.5324559794522	52.0523144497394	27.7284714121809
LINC01770	0	0	0	0	0	0	0	0	0	0
KIR2DL4	0	0	0	0	0	0	0	0	0	0
CARD8	130.367686212648	134.9415946547	145.908522240366	149.163354174634	115.575100441187	147.700566775379	134.966575844204	145.409486646293	113.647553215264	153.573072436694
PPIP5K2	80.8762497800684	95.2041925477943	102.591929700257	94.1722558614048	133.975116431824	114.047273079723	107.000528597207	122.380834914979	82.4161645454207	113.046844988122
ST18	0	0	0	0	0.575000499707399	0	0	0.657961478037524	0	0
LOC105378586	0	0	0	0	0.575000499707399	0	0	0	0	0
IFT81	1.20710820567266	0.827862543893863	0.759940220001907	2.06216618674609	2.3000019988296	7.47850971014579	1.21591509769553	1.97388443411257	0	0
ASAP3	1.20710820567266	0	0.759940220001907	2.74955491566145	1.1500009994148	0	0	0.657961478037524	1.73507714832465	0
CRELD1	18.10662308509	10.7622130706202	17.4786250600439	16.4973294939687	10.3500089947332	13.0873919927551	12.1591509769553	11.8433066046754	17.3507714832465	4.26591867879706
NLRP2	1.20710820567266	0	0	0	0	0	0	0	0	0
ZNF232	2.41421641134533	2.48358763168159	4.55964132001144	3.43694364457682	2.3000019988296	5.60888228260934	0	1.31592295607505	0.867538574162324	2.13295933939853
MMP23A	0	0	0	0	0	0	0	0	0	0
CAST	235.386100106169	163.916783690985	194.544696320488	260.520328258923	367.425319313028	200.0501347464	291.819623446928	253.973130522484	252.453725081236	245.290324030831
SCN1A	0	0	0	0.687388728915363	0	0	0	0	0	0
AASDH	7.24264923403598	19.8687010534527	16.718684840042	7.561276018069	10.3500089947332	13.0873919927551	20.670556660824	16.4490369509381	20.8209257798958	8.53183735759413
SUMO3	41.0416789928706	36.42595193133	30.3976088000763	45.367656108414	47.1500409760067	28.0444114130467	44.9888586147347	38.1617657261764	30.3638500956813	38.3932681091736
CYP21A2	0	0	0	0	0	0	0	0	0	0
AFP	0	0	0	0	0	0	0	0	0	0
AFM	0	0	0	0	0	0	0	0	0	0
CASP3	44.6630036098885	54.638927896995	71.4343806801793	55.6784870421444	28.75002498537	71.045842246385	40.1251982239525	32.2401124238387	22.5560029282204	31.994390090978
CALD1	4.82843282269065	4.13931271946932	10.6391630800267	16.4973294939687	1.1500009994148	20.5659017029009	7.29549058617319	17.7649599070131	1.73507714832465	0
TARM1	0	0	0	0	0	0	0	0	0	0
IDE	48.2843282269065	54.638927896995	44.0765327601106	66.6767067047902	43.1250374780549	41.1318034058019	35.2615378331704	46.7152649406642	52.9198530239017	34.1273494303765
DAXX	0	0	0.759940220001907	1.37477745783073	0	0	0	0	0	0
SGCE	7.24264923403598	0.827862543893863	3.79970110000954	7.561276018069	0	3.7392548550729	2.43183019539106	0	1.73507714832465	6.3988780181956
HLA-C	747.199979311379	543.077828794374	997.041568642502	428.243178114271	853.300741565781	594.54152195659	950.845606397906	336.876276755212	1216.28908097558	584.430858995198
CNTD1	2.41421641134533	0	9.11928264002288	2.06216618674609	1.1500009994148	0	3.6477452930866	5.26369182430019	2.60261572248697	6.3988780181956
EBAG9	10.863973851054	18.212975965665	11.3991033000286	10.3108309337304	7.47500649619619	14.9570194202916	9.72732078156425	3.94776886822514	16.4832329090841	17.0636747151883
ZNF208	3.62132461701799	8.27862543893863	15.1988044000381	4.81172110240754	19.5500169900516	0	34.0456227354749	1.97388443411257	0.867538574162324	0
IGF1	4.82843282269065	9.1064879828325	11.3991033000286	8.93605347589972	2.875002498537	7.47850971014579	9.72732078156425	2.63184591215009	3.47015429664929	2.13295933939853
SLC11A2	31.3848133474892	39.7374021069054	40.2768316601011	42.6181011927525	56.3500489713251	33.6532936956561	26.7501321493017	46.0573034626267	37.3041586889799	23.4625527333839
CD4	89.3260072197771	51.3274777214195	18.2385652800458	178.033680789079	278.875242358089	54.219195398557	139.830236234986	221.733018098645	102.369551751154	115.179804327521
RMDN2	0	0	3.03976088000763	5.49910983132291	4.60000399765919	1.86962742753645	6.07957548847766	10.5273836486004	2.60261572248697	0
CENPX	10.863973851054	5.79503780725704	6.83946198001716	4.81172110240754	4.0250034979518	13.0873919927551	2.43183019539106	2.63184591215009	7.80784716746091	4.26591867879706
OGFOD3	20.5208394964353	12.417938158408	9.87922286002479	9.62344220481508	5.17500449736659	20.5659017029009	2.43183019539106	10.5273836486004	7.80784716746091	4.26591867879706
SLC25A39	51.9056528439245	34.7702268435423	29.6376685800744	17.1847182228841	30.4750264844922	24.3051565579738	36.477452930866	34.8719583359888	32.098927244006	36.260308769775
ELP4	16.8995148794173	14.0736632461957	18.2385652800458	9.62344220481508	22.4250194885886	16.826646847828	9.72732078156425	6.57961478037524	6.94030859329859	14.9307153757897
C2	0	0	0	0.687388728915363	0	0	0	0	0	0
TSNARE1	14.485298468072	15.7293883339834	18.2385652800458	16.4973294939687	12.6500109935628	22.4355291304374	9.72732078156425	9.86942217056285	18.2183100574088	23.4625527333839
TDRP	1.20710820567266	4.96717526336318	4.55964132001144	8.93605347589972	1.7250014991222	3.7392548550729	1.21591509769553	7.89553773645028	1.73507714832465	0
ZKSCAN7	1.20710820567266	4.13931271946932	6.83946198001716	2.74955491566145	5.75000499707399	5.60888228260934	2.43183019539106	2.63184591215009	7.80784716746091	6.3988780181956
RAB5C	91.7402236311224	74.5076289504477	80.5536633202021	72.8632052650285	112.125097442943	87.8724890942131	116.727849378771	61.1904174574897	98.0318588803426	72.5206175395501
LOC105378591	0	0	0	0	0	0	0	0	0	0
RRAGB	7.24264923403598	4.96717526336318	9.11928264002288	14.4351633072226	10.9250094944406	1.86962742753645	4.86366039078213	5.92165330233771	7.80784716746091	14.9307153757897
ELF3-AS1	1.20710820567266	0	1.51988044000381	2.06216618674609	2.875002498537	0	0	0.657961478037524	0.867538574162324	0
MIR411	0	0	0	0	0	0	0	0	0	0
RDH13	0	0	0	0	0	0	0	0	0	0
ULK3	55.5269774609425	30.6309141240729	32.677429460082	25.4333829698684	33.3500289830292	50.4799405434841	38.909283126257	42.767496072439	36.4366201148176	14.9307153757897
GTF2IP20	1.20710820567266	1.65572508778773	5.31958154001335	6.18649856023827	4.0250034979518	11.2177645652187	1.21591509769553	6.57961478037524	3.47015429664929	0
LINC01611	0	0	0	0	0	0	0	0	0	0
PRKCZ-AS1	0	0.827862543893863	0.759940220001907	0	4.60000399765919	0	1.21591509769553	3.94776886822514	0	0
MGST2	1.20710820567266	0	0	8.93605347589972	5.17500449736659	0	3.6477452930866	6.57961478037524	10.4104628899479	2.13295933939853
YJEFN3	2.41421641134533	2.48358763168159	0.759940220001907	0.687388728915363	1.7250014991222	5.60888228260934	0	1.97388443411257	3.47015429664929	8.53183735759413
FBXO11	136.403227241011	153.982433164259	132.229598280332	161.53635129511	177.100153909879	121.525782789869	170.228113677374	151.33113994863	161.362174794192	134.376438382108
FAAP20	6.03554102836332	23.1801512290282	18.2385652800458	15.122552036138	19.5500169900516	14.9570194202916	12.1591509769553	10.5273836486004	14.7481557607595	23.4625527333839
ATG16L1	44.6630036098885	29.8030515801791	47.8762338601201	33.6820477168528	40.2500349795179	48.6103131159476	35.2615378331704	40.7936116383265	41.6418515597915	42.6591867879706
NFIC	51.9056528439245	52.9832028092073	30.3976088000763	65.9893179758749	97.1750844505505	33.6532936956561	109.432358792598	81.5872232766529	81.5486259712584	106.647966969927
PBRM1	166.580932382828	144.875945181426	150.468163560378	191.781455367386	221.375192387349	121.525782789869	244.398934636802	171.069984289756	178.712946277439	117.312763666919
LOC100129534	0	0.827862543893863	0.759940220001907	0	2.3000019988296	0	1.21591509769553	0	1.73507714832465	2.13295933939853
PRDM15	44.6630036098885	53.8110653531011	41.036771880103	47.4298222951601	32.2000279836144	46.7406856884112	6.07957548847766	24.3445746873884	21.6884643540581	12.7977560363912
ZNF311	0	0	0	0	0	0	0	0	0	0
KIR2DS1	0	0	0	0	0	0	0	0	0	0
CPA4	0	0	0	0	0	0	0	0	0	0
ADCY3	35.0061379645072	64.5732784237213	28.1177881400706	33.6820477168528	30.4750264844922	37.392548550729	13.3750660746508	49.3471108528143	44.2444672822785	21.3295933939853
HROB	1.20710820567266	9.93435052672636	6.07952176001526	2.06216618674609	3.4500029982444	7.47850971014579	0	3.94776886822514	0	4.26591867879706
PLCH2	0	0	0	0	0	0	0	0	0.867538574162324	0
TNFSF8	33.7990297588346	30.6309141240729	44.8364729801125	35.7442139035989	77.6250674604989	37.392548550729	37.6933680285615	80.9292617986154	61.595238765525	29.8614307515794
TNFRSF14-AS1	0	0	0	0	0	0	0	0	0	0
LOC100996583	0	0	0	0	0	0	0	0	0	0
CRCP	20.5208394964353	32.2866392118607	25.8379674800648	27.4955491566145	25.3000219871256	24.3051565579738	29.1819623446928	30.2662279897261	25.1586186507074	31.994390090978
SARS1	85.7046826027591	76.1633540382354	77.5139024401945	46.0550448373293	61.5250534686917	59.8280776811663	63.2275850801676	52.6369182430019	57.2575458947134	51.1910241455648
SORD	3.62132461701799	1.65572508778773	0	1.37477745783073	4.0250034979518	5.60888228260934	1.21591509769553	1.31592295607505	0	10.6647966969927
RMDN3	24.1421641134533	20.6965635973466	12.1590435200305	13.7477745783073	15.5250134920998	14.9570194202916	8.51140568386872	7.23757625841276	14.7481557607595	23.4625527333839
RNF5	0	1.65572508778773	0	0	0.575000499707399	0	0	0	2.60261572248697	0
COPG2	7.24264923403598	13.2458007023018	11.3991033000286	10.9982196626458	23.000019988296	9.34813713768224	25.5342170516062	14.4751525168255	19.9533872057334	23.4625527333839
EPN3	1.20710820567266	0	0	0	0	0	0	0.657961478037524	1.73507714832465	0
PRDM16-DT	0	0	0	0	0	0	0	0	0	0
BAG6	0	0	0.759940220001907	0	0.575000499707399	0	0	0	0	0
ZNF14	18.10662308509	18.212975965665	18.2385652800458	13.7477745783073	10.9250094944406	16.826646847828	12.1591509769553	9.21146069252533	14.7481557607595	12.7977560363912
MIR4251	0	0	0	0	0	0	0	0	0	0
MIR551A	0	0	0	0	0	0	0	0	0	0
ADCY6	0	1.65572508778773	1.51988044000381	7.561276018069	1.7250014991222	0	0	2.63184591215009	0.867538574162324	8.53183735759413
PPP1CC	165.373824177155	211.932811236829	158.067565760397	172.534570957756	204.125177396127	158.918331340598	145.909811723464	110.537528310304	124.925554679375	153.573072436694
ILF3	295.741510389802	305.481278696836	249.260392160625	220.651781981832	202.975176396712	293.531506123222	210.353311901327	229.628555835096	214.282027818094	296.481348176396
C19orf44	6.03554102836332	5.79503780725704	7.59940220001907	0.687388728915363	2.3000019988296	0	6.07957548847766	3.28980739018762	6.07277001913627	6.3988780181956
KLF7	45.8701118155612	23.1801512290282	18.9985055000477	106.545252981881	98.3250854499653	41.1318034058019	97.2732078156425	88.8247995350657	68.5355473588236	108.780926309325
CHRAC1	18.10662308509	26.4916014046036	9.87922286002479	17.8721069517994	37.375032480981	14.9570194202916	21.8864717585196	15.133113994863	15.6156943349218	27.7284714121809
FOXD3	0	0	0	0	0	0	0	0	0	0
FKBP8	91.7402236311224	110.105718337884	108.671451460273	178.721069517994	116.725101440602	149.570194202916	126.455170160335	100.668106139741	138.806171865972	191.966340545868
BZW1	85.7046826027591	89.4091547405372	65.354858920164	86.6109798433358	93.7250814523061	59.8280776811663	43.7729435170391	72.3757625841276	61.595238765525	117.312763666919
LRRC28	12.0710820567266	10.7622130706202	7.59940220001907	11.6856083915612	14.9500129923924	22.4355291304374	21.8864717585196	11.8433066046754	9.54292431578556	17.0636747151883
MADD	170.202256999846	197.03128544674	148.948283120374	232.337390373393	178.250154909294	155.179076485525	171.44402877507	223.048941054721	159.627097645868	155.706031776093
FAM170B	0	0.827862543893863	0	0	0	0	0	0	0	0
C5orf63	8.44975743970864	4.96717526336318	5.31958154001335	6.18649856023827	2.3000019988296	0	9.72732078156425	3.28980739018762	1.73507714832465	6.3988780181956
TEK	2.41421641134533	1.65572508778773	0	0	0	0	0	0	0.867538574162324	2.13295933939853
IRS2	21.7279477021079	49.6717526336318	22.7982066000572	124.417359933681	82.2250714581581	71.045842246385	150.773472114246	150.673178470593	87.6213959903947	172.769706491281
BOP1	33.7990297588346	41.3931271946932	25.0780272600629	17.1847182228841	17.8250154909294	44.8710582608747	15.8068962700419	24.3445746873884	23.4235415023827	31.994390090978
EXOC6B	27.7634887304713	18.212975965665	21.2783261600534	17.8721069517994	21.8500189888812	16.826646847828	21.8864717585196	28.950305033651	19.9533872057334	42.6591867879706
C19orf18	0	0	0	0	0.575000499707399	0	0	0	1.73507714832465	0
C4B	0	0	0	0	0	0	0	0	0	0
CDHR5	0	1.65572508778773	1.51988044000381	1.37477745783073	0.575000499707399	0	0	1.31592295607505	2.60261572248697	0
INPP5B	39.8345707871979	37.2538144752239	53.1958154001335	39.8685462770911	37.9500329806884	35.5229211231925	24.3183019539106	53.2948797210394	45.9795444306031	27.7284714121809
GLT1D1	19.3137312907626	21.5244261412405	12.9189837400324	29.5577153433606	50.0250434745437	7.47850971014579	65.6594152755587	34.8719583359888	72.8732402296352	36.260308769775
LINC01134	1.20710820567266	1.65572508778773	0	0.687388728915363	0	0	0	0.657961478037524	1.73507714832465	0
LINC01346	0	0	0	0	0	0	0	0	0	0
LINC01345	0	0	0	0	0	0	0	0	0	0
LINC01777	0	0	0	0	0	0	0	0	0	0
LINC01646	0	0	0	0	0	0	0	0	0	0
TACC2	0	0	0	0	0	0	0	0	0	0
SHOX2	0	0	0	0	0	0	0	0	0	0
MIR4689	0	0	0.759940220001907	0	0	0	0	0	0	0
NANOGNB	0	0	0	0	0	0	0	0	0	0
EXOG	21.7279477021079	30.6309141240729	22.0382663800553	21.3090505963763	13.8000119929776	31.7836662681196	24.3183019539106	16.4490369509381	24.2910800765451	51.1910241455648
ZNF195	21.7279477021079	30.6309141240729	34.9572501200877	36.4316026325142	33.3500289830292	46.7406856884112	25.5342170516062	23.6866132093509	21.6884643540581	19.1966340545868
ERICH4	0	0	0	0	0	0	0	0	0	0
NDRG4	2.41421641134533	4.13931271946932	0.759940220001907	1.37477745783073	0.575000499707399	0	2.43183019539106	0.657961478037524	1.73507714832465	0
VRK2	27.7634887304713	44.7045773702686	35.7171903400896	37.806380090345	38.5250334803957	41.1318034058019	34.0456227354749	34.8719583359888	30.3638500956813	21.3295933939853
CELF2	412.831006340051	336.112192820909	381.489990440957	477.047777867262	439.300381776453	319.706290108733	406.115642630308	442.150113241216	339.207582497469	616.425249086176
SEC11C	26.5563805247986	56.2946529847827	48.636174080122	27.4955491566145	8.05000699590359	29.9140388405832	38.909283126257	7.89553773645028	12.1455400382725	8.53183735759413
ARID3B	47.0772200212339	62.9175533359336	44.8364729801125	37.806380090345	21.8500189888812	39.2621759782654	47.4206888101257	40.7936116383265	30.3638500956813	21.3295933939853
POF1B	2.41421641134533	0.827862543893863	2.27982066000572	0	1.1500009994148	0	0	1.97388443411257	0	0
KIR2DL2	0	0	0	0	0	0	0	0	0	0
LCMT2	7.24264923403598	8.27862543893863	7.59940220001907	4.12433237349218	4.60000399765919	7.47850971014579	7.29549058617319	3.28980739018762	11.2780014641102	10.6647966969927
JAKMIP2	28.9705969361439	5.79503780725704	18.9985055000477	8.93605347589972	8.62500749561099	20.5659017029009	7.29549058617319	2.63184591215009	10.4104628899479	25.5955120727824
TRIM14	161.752499560137	164.744646234879	165.666967960416	113.419140271035	125.350108936213	151.439821630452	148.341641918855	100.010144661704	248.983570784587	110.913885648724
ARHGEF17	2.41421641134533	4.96717526336318	0	0.687388728915363	3.4500029982444	0	3.6477452930866	1.97388443411257	7.80784716746091	14.9307153757897
ARHGEF11	67.5980595176691	72.0240413187661	31.9174892400801	105.857864252966	136.275118430654	46.7406856884112	83.8981417409917	113.827335700492	158.759559071705	51.1910241455648
LOC102724450	0	0	0	0	0	0	0	0	0	0
AIFM3	4.82843282269065	4.96717526336318	0.759940220001907	4.81172110240754	5.17500449736659	7.47850971014579	6.07957548847766	10.5273836486004	10.4104628899479	2.13295933939853
IL24	2.41421641134533	1.65572508778773	10.6391630800267	1.37477745783073	1.7250014991222	1.86962742753645	1.21591509769553	7.23757625841276	1.73507714832465	2.13295933939853
SGCZ	0	0	0	0	0	0	0	0	0	0
DMTN	7.24264923403598	41.3931271946932	39.5168914400992	156.037241463787	14.9500129923924	95.3509988043588	43.7729435170391	67.7700322378649	28.6287729473567	19.1966340545868
CYTL1	0	0	0	0	0	0	0	0	0	0
KCNJ16	0	0	0	0	0	0	0	0	0	0
LENEP	0	0.827862543893863	0	0	0	0	0	0	0.867538574162324	0
MIR4252	0	0	0	0	0	0	0	0	0	0
ZNF398	28.9705969361439	29.8030515801791	31.9174892400801	28.1829378855299	29.3250254850774	26.1747839855103	15.8068962700419	33.5560353799137	35.5690815406553	40.5262274485721
PNISR	193.137312907626	235.112962465857	226.462185560568	270.143770463738	278.875242358089	220.616036449301	233.455698757542	227.654671400983	189.990947741549	189.833381206469
ALPK3	0	5.79503780725704	0.759940220001907	2.74955491566145	0	5.60888228260934	2.43183019539106	1.97388443411257	1.73507714832465	6.3988780181956
ALKBH6	6.03554102836332	11.5900756145141	8.35934242002098	6.18649856023827	7.47500649619619	18.6962742753645	14.5909811723464	5.92165330233771	6.94030859329859	10.6647966969927
CTNND1	2.41421641134533	0.827862543893863	3.79970110000954	2.06216618674609	2.3000019988296	0	6.07957548847766	6.57961478037524	5.20523144497394	0
BCL2L13	51.9056528439245	54.638927896995	40.2768316601011	48.8045997529908	44.2750384774697	37.392548550729	60.7957548847766	53.9528411990769	72.0057016554729	70.3876582001515
DMD	0	0	3.03976088000763	0	0	1.86962742753645	0	0	2.60261572248697	0
MUC4	0	0	0	0.687388728915363	0	0	0	0	0	0
FSCN2	4.82843282269065	0.827862543893863	0.759940220001907	1.37477745783073	0	1.86962742753645	1.21591509769553	3.28980739018762	0.867538574162324	0
EIF4G1	359.718245290454	471.881650019502	321.454713060807	304.513206909506	276.575240359259	338.402564384097	334.376651866271	277.659743731835	359.160969703202	339.140534964367
PPP2R5E	88.1188990141044	91.064879828325	82.8334839802079	63.2397630602134	75.3250654616693	114.047273079723	64.4435001778632	77.6394544084278	88.488934564557	74.6535768789486
NAA16	41.0416789928706	33.9423642996484	31.9174892400801	39.8685462770911	41.4000359789327	33.6532936956561	32.8297076377794	40.7936116383265	29.496311521519	70.3876582001515
KIR2DS2	0	0	0	0	0	0	0	0	0	0
GPS2	65.1838431063238	60.433965704252	53.9557556201354	62.5523743312981	47.1500409760067	59.8280776811663	41.3411133216481	48.6891493747768	62.4627773396873	51.1910241455648
THAP3	3.62132461701799	1.65572508778773	10.6391630800267	2.74955491566145	1.1500009994148	5.60888228260934	4.86366039078213	3.28980739018762	6.94030859329859	8.53183735759413
DLC1	6.03554102836332	0	2.27982066000572	4.12433237349218	4.0250034979518	1.86962742753645	4.86366039078213	0.657961478037524	6.94030859329859	0
CAMTA1-DT	0	0.827862543893863	0.759940220001907	0	0	0	2.43183019539106	0.657961478037524	0	0
SORBS1	6.03554102836332	0	2.27982066000572	6.87388728915363	0	0	1.21591509769553	4.60573034626267	3.47015429664929	4.26591867879706
STK31	0	0	2.27982066000572	0	0	0	2.43183019539106	1.31592295607505	0.867538574162324	0
CD160	21.7279477021079	5.79503780725704	18.9985055000477	4.81172110240754	6.90000599648879	11.2177645652187	3.6477452930866	12.501268082713	15.6156943349218	8.53183735759413
DUX4	0	0	0	0	0	0	0	0	0	0
ZNRD1	0	0.827862543893863	0	0	0.575000499707399	0	2.43183019539106	0	0	0
KIR3DS1	0	0	0	0	0	0	0	0	0	0
RHEBL1	3.62132461701799	1.65572508778773	0.759940220001907	1.37477745783073	0	7.47850971014579	0	0	1.73507714832465	0
RPL10	211.243935992716	235.112962465857	186.185353900467	256.39599588543	394.450342799276	196.310879891327	250.47851012528	330.296661974837	145.74648045927	255.955120727824
ANK2	2.41421641134533	0	1.51988044000381	1.37477745783073	3.4500029982444	0	0	0	0	0
ROBO4	0	0	0	0	0	0	0	0.657961478037524	0	0
TSEN2	3.62132461701799	9.1064879828325	9.87922286002479	3.43694364457682	12.0750104938554	7.47850971014579	4.86366039078213	9.86942217056285	2.60261572248697	0
USP30	13.2781902623993	15.7293883339834	4.55964132001144	10.9982196626458	9.20000799531839	7.47850971014579	9.72732078156425	14.4751525168255	6.94030859329859	14.9307153757897
KDM6A	133.989010829666	194.547697815058	183.14559302046	157.412018921618	90.2750784540617	95.3509988043588	125.23925506264	155.278908816856	163.964790516679	123.711641685115
USHBP1	0	0	0.759940220001907	0	0	0	0	0	0	0
PRH1	0	0	0	0	0	0	0	0	0	0
EVX1	0	0	0	0	0	0	0	0	0	0
SLC8A1	31.3848133474892	78.646941669917	9.11928264002288	218.589615795086	219.075190388519	41.1318034058019	184.819094849721	162.516485075268	205.606642076471	91.7172515941369
RCC1	22.9350559077806	36.42595193133	22.7982066000572	13.0603858493919	17.8250154909294	20.5659017029009	13.3750660746508	13.1592295607505	7.80784716746091	6.3988780181956
GMPR2	30.1777051418166	45.5324399141625	41.036771880103	37.806380090345	54.6250474722029	46.7406856884112	52.2843492009079	40.1356501602889	39.9067744114669	74.6535768789486
MMS22L	24.1421641134533	43.0488522824809	31.9174892400801	19.9342731385455	27.6000239859552	41.1318034058019	19.4546415631285	25.6604976434634	12.1455400382725	25.5955120727824
SNX14	77.2549251630505	64.5732784237213	62.3150980401564	68.051484162621	67.2750584657657	43.0014308333383	82.6822266432962	50.0050723308518	71.1381630813105	68.254698860753
STXBP6	2.41421641134533	0	0	0	0.575000499707399	1.86962742753645	0	0	0	4.26591867879706
TMCC1	30.1777051418166	40.5652646507993	37.2370707800934	30.245104072276	40.8250354792253	37.392548550729	30.3978774423883	28.2923435556135	27.7612343731944	12.7977560363912
TMEM94	86.9117908084318	70.3683162309784	91.9527666202307	81.7992587409282	71.8750624634249	89.7421165217495	81.4663115456006	105.931797964041	86.7538574162324	68.254698860753
LINC01714	0	0	0	0	0	0	0	0	0	0
HNRNPUL2	37.4203543758526	24.8358763168159	35.7171903400896	41.9307124638372	37.375032480981	29.9140388405832	21.8864717585196	25.6604976434634	32.098927244006	68.254698860753
OR52B6	0	0	4.55964132001144	0	0	0	6.07957548847766	0	0	0
OR52B4	0	0	0	0	0	0	0	0	0	0
MCC	21.7279477021079	8.27862543893863	18.2385652800458	13.7477745783073	6.32500549678139	7.47850971014579	15.8068962700419	13.1592295607505	14.7481557607595	2.13295933939853
IYD	0	0	0	0	0	0	0	0	0	0
GNB1	239.007424723187	207.79349851736	202.144098520507	270.831159192653	276.575240359259	177.614605615963	312.490180107752	257.920899390709	258.526495100372	266.619917424816
SLC25A36	57.9411938722878	83.6141169332802	63.8349784801602	59.1154306867212	55.2000479719103	57.9584502536299	53.5002642986034	47.3732264187017	46.8470830047655	46.9251054667677
RERE-AS1	1.20710820567266	2.48358763168159	2.27982066000572	5.49910983132291	2.3000019988296	1.86962742753645	2.43183019539106	1.97388443411257	2.60261572248697	6.3988780181956
SNORD128	0	0	0	0	0	0	0	0	0	0
ANGEL2	45.8701118155612	42.220989738587	46.3563534201163	35.7442139035989	41.4000359789327	41.1318034058019	43.7729435170391	39.4776886822514	45.9795444306031	49.0580648061662
MIR6728	0	0	0	1.37477745783073	0	0	0	0	0	6.3988780181956
ENO1-AS1	0	2.48358763168159	0	0	0	0	1.21591509769553	0.657961478037524	0.867538574162324	0
TMEM51	1.20710820567266	4.13931271946932	0.759940220001907	3.43694364457682	1.1500009994148	0	7.29549058617319	0.657961478037524	15.6156943349218	2.13295933939853
CD300LD	0	0.827862543893863	0	0.687388728915363	0	0	0	0	0	0
GRAMD1A	38.6274625815252	63.7454158798275	51.6759349601297	41.9307124638372	58.0750504704473	69.1762148188486	77.818566252514	63.1643018916023	85.0187802679077	89.5842922547383
HSPB11	4.82843282269065	13.2458007023018	9.11928264002288	6.87388728915363	10.3500089947332	5.60888228260934	4.86366039078213	3.94776886822514	4.33769287081162	2.13295933939853
RHD	6.03554102836332	3.31145017557545	6.83946198001716	2.74955491566145	0.575000499707399	0	4.86366039078213	5.92165330233771	2.60261572248697	6.3988780181956
IER5	39.8345707871979	44.7045773702686	42.5566523201068	65.9893179758749	62.1000539683991	44.8710582608747	38.909283126257	58.5585715453396	76.3433945262845	36.260308769775
DNAJC27	3.62132461701799	9.1064879828325	10.6391630800267	9.62344220481508	7.47500649619619	1.86962742753645	9.72732078156425	4.60573034626267	8.67538574162324	2.13295933939853
STK26	47.0772200212339	40.5652646507993	47.1162936401182	50.1793772108215	33.3500289830292	33.6532936956561	49.8525190055168	33.5560353799137	38.1716972631422	46.9251054667677
GNG13	0	0	0	0	0	1.86962742753645	0	0	0	0
SIRT6	15.6924066737446	13.2458007023018	10.6391630800267	6.87388728915363	11.500009994148	16.826646847828	10.9432358792598	8.55349921448781	11.2780014641102	2.13295933939853
GPR83	0	4.96717526336318	0	0	0	0	0	0	0.867538574162324	0
MIR34AHG	3.62132461701799	3.31145017557545	7.59940220001907	6.87388728915363	0.575000499707399	3.7392548550729	7.29549058617319	3.28980739018762	16.4832329090841	2.13295933939853
TRIM73	0	0	0	0	0	0	0	0	0	0
UBE3D	7.24264923403598	0	1.51988044000381	3.43694364457682	4.0250034979518	5.60888228260934	1.21591509769553	5.92165330233771	1.73507714832465	2.13295933939853
LINC02606	0	0	0	0	0	0	0	0	0	0
PIK3CD-AS1	6.03554102836332	8.27862543893863	8.35934242002098	4.12433237349218	9.20000799531839	13.0873919927551	12.1591509769553	11.1853451266379	9.54292431578556	10.6647966969927
PIK3CD-AS2	3.62132461701799	2.48358763168159	4.55964132001144	4.12433237349218	5.75000499707399	9.34813713768224	4.86366039078213	3.94776886822514	11.2780014641102	4.26591867879706
TEX264	13.2781902623993	11.5900756145141	12.1590435200305	12.3729971204765	16.6750144915146	28.0444114130467	17.0228113677374	16.4490369509381	10.4104628899479	17.0636747151883
LETMD1	31.3848133474892	27.3194639484975	30.3976088000763	20.6216618674609	20.7000179894664	35.5229211231925	9.72732078156425	28.2923435556135	25.1586186507074	51.1910241455648
GLRX	44.6630036098885	50.4996151775257	33.4373696800839	44.6802673794986	53.4750464727881	41.1318034058019	48.6366039078213	35.5299198140263	64.1978544880119	59.7228615031589
CD2BP2	53.1127610495972	41.3931271946932	55.4756360601392	39.8685462770911	36.2250314815662	59.8280776811663	58.3639246893855	34.8719583359888	38.1716972631422	68.254698860753
CFL2	9.65686564538131	29.8030515801791	20.5183859400515	21.9964393252916	18.9750164903442	5.60888228260934	12.1591509769553	12.501268082713	9.54292431578556	25.5955120727824
IL15RA	13.2781902623993	33.1145017557545	23.5581468200591	16.4973294939687	11.500009994148	9.34813713768224	17.0228113677374	16.4490369509381	26.0261572248697	29.8614307515794
CEP295NL	3.62132461701799	4.96717526336318	5.31958154001335	8.93605347589972	16.1000139918072	7.47850971014579	7.29549058617319	22.3706902532758	19.9533872057334	8.53183735759413
DPYS	0	0	0	0	0	0	0	0	0	0
SPDYE11	0	0	0	0	0	0	0	0	0	0
PCM1	248.664290368569	176.334721849393	243.940810620612	254.333829698684	261.625227366867	207.528644456546	229.807953464455	222.390979576683	237.705569320477	270.885836103614
RNF39	0	0	0	0	0.575000499707399	0	0	0.657961478037524	0	0
TMEM274P	0	0	3.03976088000763	0	1.1500009994148	0	0	1.97388443411257	0.867538574162324	0
MIR5697	0	0	0	0.687388728915363	0	0	0	0	0	0
ZCCHC8	42.2487871985432	23.1801512290282	34.9572501200877	17.8721069517994	34.500029982444	43.0014308333383	32.8297076377794	26.9764205995385	45.1120058564408	23.4625527333839
HLA-F	1.20710820567266	0	0	0	7.47500649619619	5.60888228260934	0	3.28980739018762	0	4.26591867879706
INTS11	68.8051677233418	69.5404536870845	68.3946198001716	50.8667659397369	44.8500389771771	69.1762148188486	37.6933680285615	49.3471108528143	45.1120058564408	68.254698860753
POU4F3	0	0	0	0	0	0	0	0	0	0
GRIP1	9.65686564538131	4.96717526336318	13.6789239600343	4.12433237349218	2.875002498537	9.34813713768224	4.86366039078213	7.23757625841276	8.67538574162324	4.26591867879706
JAKMIP3	0	1.65572508778773	0	0	0	0	2.43183019539106	0.657961478037524	0	0
SPRYD3	42.2487871985432	36.42595193133	48.636174080122	24.0586055120377	31.0500269841996	35.5229211231925	47.4206888101257	20.3968058191632	31.2313886698436	21.3295933939853
SRP19	47.0772200212339	41.3931271946932	37.2370707800934	28.1829378855299	40.2500349795179	37.392548550729	34.0456227354749	36.8458427701013	47.7146215789278	10.6647966969927
FAM104A	55.5269774609425	37.2538144752239	35.7171903400896	35.7442139035989	51.7500449736659	46.7406856884112	40.1251982239525	38.1617657261764	37.3041586889799	70.3876582001515
OAS1	270.392238070677	257.465251150992	234.821527980589	105.170475524051	110.400095943821	224.355291304374	167.796283481983	65.7961478037524	326.194503885034	68.254698860753
BTNL2	0	0	0	0	0	0	0	0	0	0
WDR4	16.8995148794173	22.3522886851343	19.7584457200496	11.6856083915612	15.5250134920998	16.826646847828	15.8068962700419	24.3445746873884	8.67538574162324	21.3295933939853
MESP1	0	0	0.759940220001907	0.687388728915363	0	0	0	0	0	0
RNU6-1	0	0	0	0	0	0	0	0	0	0
RNU6-9	0	0	0	0	0	0	0	0	0	0
RNU6-7	0	0	0	0	0	0	0	0	0	0
RNU6-8	0	0	0	0	0	0	0	0	0	0
RNU6-2	0	0	0	0	0	0	0	0	0	0
DUSP26	0	0	0	0	0	0	0	0	0	0
PLK5	0	0	0	0	0	0	0	0	0	0
CORO2B	0	4.96717526336318	3.79970110000954	9.62344220481508	0.575000499707399	1.86962742753645	2.43183019539106	0	0.867538574162324	0
SH3BP5L	27.7634887304713	26.4916014046036	31.1575490200782	17.1847182228841	23.5750204880034	29.9140388405832	23.1023868562151	29.6082665116886	29.496311521519	25.5955120727824
MAPKAPK5	68.8051677233418	47.1881650019502	48.636174080122	38.4937688192603	60.3750524692769	44.8710582608747	42.5570284193436	58.5585715453396	39.9067744114669	40.5262274485721
RCHY1	33.7990297588346	32.2866392118607	47.8762338601201	26.8081604276992	25.3000219871256	28.0444114130467	21.8864717585196	29.6082665116886	19.9533872057334	23.4625527333839
KIR2DL5A	0	0	0	0	0	0	0	0	0	0
PIGQ	15.6924066737446	16.5572508778773	29.6376685800744	26.1207716987838	12.6500109935628	29.9140388405832	20.670556660824	21.7127287752383	19.0858486315711	19.1966340545868
ESCO1	43.4558954042159	35.5980893874361	59.2753371601487	38.4937688192603	48.3000419754215	39.2621759782654	42.5570284193436	34.2139968579512	38.1716972631422	25.5955120727824
CBLB	213.658152404061	93.5484674600066	221.142604020555	107.920030439712	152.375132422461	177.614605615963	139.830236234986	122.380834914979	117.117707511914	243.157364691433
SPINK4	1.20710820567266	0.827862543893863	0	0	0	0	1.21591509769553	1.31592295607505	1.73507714832465	0
GPR63	0	1.65572508778773	0.759940220001907	0	0.575000499707399	1.86962742753645	3.6477452930866	0.657961478037524	0.867538574162324	0
CLPTM1L	9.65686564538131	24.008013772922	11.3991033000286	6.18649856023827	2.3000019988296	5.60888228260934	10.9432358792598	6.57961478037524	3.47015429664929	2.13295933939853
EXOSC10-AS1	0	0.827862543893863	0	0	0	0	0	0	0	0
IQCE	15.6924066737446	15.7293883339834	26.5979077000667	35.7442139035989	31.0500269841996	13.0873919927551	24.3183019539106	15.7910754729006	24.2910800765451	17.0636747151883
TBC1D3D	0	0	0	0	0	0	0	0	0	0
FAM83A	2.41421641134533	0	2.27982066000572	0	0	1.86962742753645	0	0.657961478037524	0	0
SCN1B	4.82843282269065	7.45076289504477	0	4.81172110240754	2.875002498537	0	7.29549058617319	3.94776886822514	0.867538574162324	0
MTOR-AS1	1.20710820567266	4.13931271946932	2.27982066000572	2.74955491566145	0	0	1.21591509769553	1.31592295607505	1.73507714832465	0
LBP	0	0	0	0	0	0	0	0	0	0
UBE3A	117.089495950248	115.900756145141	108.671451460273	123.729971204765	150.650130923339	89.7421165217495	142.262066430377	104.615875007966	109.309860344453	142.908275739702
LINC01647	0	0	0	0	0	0	0	0	0	0
ALDH3A2	41.0416789928706	22.3522886851343	18.2385652800458	24.0586055120377	26.4500229865404	13.0873919927551	24.3183019539106	41.451573116364	24.2910800765451	25.5955120727824
SMPD3	12.0710820567266	10.7622130706202	12.1590435200305	12.3729971204765	7.47500649619619	5.60888228260934	10.9432358792598	12.501268082713	17.3507714832465	6.3988780181956
USP15	333.161864765655	491.750351072955	395.928854620994	525.164988891338	549.700477720274	377.664740362362	494.877444762081	530.316951298244	650.653930621743	409.528193164518
ZNF587	43.4558954042159	52.1553402653134	64.5949187001621	51.5541546686522	39.1000339801031	63.5673325362392	35.2615378331704	48.6891493747768	50.3172373014148	31.994390090978
ADD3	321.090782708928	212.760673780723	247.740511720622	292.827598517945	263.925229365696	312.227780398587	240.751189343715	249.367400176221	245.513416487938	317.810941570381
FBXO44	41.0416789928706	14.9015257900895	37.2370707800934	13.7477745783073	18.4000159906368	39.2621759782654	26.7501321493017	21.0547672972008	23.4235415023827	25.5955120727824
CAD	72.4264923403598	81.9583918454925	94.2325872802365	43.3054899216679	43.7000379777623	72.9154696739215	36.477452930866	61.8483789355272	48.5821601530901	74.6535768789486
DGAT1	39.8345707871979	37.2538144752239	39.5168914400992	52.2415433975676	48.3000419754215	31.7836662681196	32.8297076377794	78.2974158864653	37.3041586889799	36.260308769775
PUDP	14.485298468072	25.6637388607098	33.4373696800839	26.1207716987838	14.375012492685	22.4355291304374	26.7501321493017	30.2662279897261	26.0261572248697	19.1966340545868
ATP1B4	0	0	0	0	0	0	0	0	0	0
HOXA5	0	0.827862543893863	0	0	0	1.86962742753645	1.21591509769553	1.97388443411257	0	0
APOM	0	0	0	0	0	0	0	0	0	0
METTL6	9.65686564538131	9.1064879828325	12.9189837400324	11.6856083915612	13.2250114932702	14.9570194202916	7.29549058617319	1.97388443411257	8.67538574162324	14.9307153757897
KYAT1	8.44975743970864	6.62290035115091	11.3991033000286	2.06216618674609	5.75000499707399	9.34813713768224	8.51140568386872	5.92165330233771	6.94030859329859	10.6647966969927
PRSS21	0	0	3.79970110000954	0.687388728915363	0	0	1.21591509769553	0.657961478037524	1.73507714832465	4.26591867879706
SYNPR	0	0	0	0	0	0	0	0	0	0
POMZP3	0	0	0	0	0	0	0	0	0	0
CYFIP2	462.32244277263	272.366776941081	367.811066480923	285.953711228791	349.025303322391	418.796543768164	306.410604619274	327.006854584649	261.996649397022	373.267884394743
CLCN6	25.3492723191259	24.8358763168159	28.1177881400706	34.3694364457682	52.3250454733733	44.8710582608747	35.2615378331704	55.268764155152	41.6418515597915	34.1273494303765
NPPA-AS1	2.41421641134533	2.48358763168159	0.759940220001907	2.06216618674609	1.7250014991222	3.7392548550729	3.6477452930866	1.31592295607505	0.867538574162324	0
PPIP5K1	6.03554102836332	2.48358763168159	7.59940220001907	6.18649856023827	6.90000599648879	5.60888228260934	4.86366039078213	9.86942217056285	11.2780014641102	8.53183735759413
RNU5E-1	3.62132461701799	6.62290035115091	3.79970110000954	2.06216618674609	2.875002498537	0	10.9432358792598	5.92165330233771	6.94030859329859	4.26591867879706
GAGE6	0	0	0	0	0	0	0	0	0	0
TAF1B	25.3492723191259	33.9423642996484	22.0382663800553	24.0586055120377	25.3000219871256	18.6962742753645	13.3750660746508	20.3968058191632	16.4832329090841	14.9307153757897
GLIS2	0	0	0.759940220001907	0	0	0	0	0	0	0
CTNS	14.485298468072	24.8358763168159	25.0780272600629	46.0550448373293	18.9750164903442	24.3051565579738	23.1023868562151	30.9241894677636	32.098927244006	17.0636747151883
CTH	2.41421641134533	4.13931271946932	0.759940220001907	1.37477745783073	0	0	0	0.657961478037524	5.20523144497394	0
FCER2	4.82843282269065	1.65572508778773	4.55964132001144	8.24866474698436	1.1500009994148	5.60888228260934	8.51140568386872	1.31592295607505	4.33769287081162	2.13295933939853
VPS8	74.8407087517051	52.9832028092073	63.8349784801602	95.5470333192355	93.7250814523061	87.8724890942131	71.7389907640364	100.010144661704	81.5486259712584	61.8558208425574
MIR6729	0	0	0	0	0	0	0	0	0	0
MIR7846	0	0	0	0	0	0	0	0	0	0
MIR4632	0	0	0	0	0	0	0	0	0	0
GUCY1A1	6.03554102836332	16.5572508778773	25.0780272600629	35.0568251746835	16.6750144915146	37.392548550729	29.1819623446928	36.1878812920638	15.6156943349218	4.26591867879706
SIPA1L1	97.7757646594857	122.523656496292	89.672945960225	120.293027560189	144.900125926265	56.0888228260934	124.023339964944	163.174446553306	116.250168937751	113.046844988122
ESRP2	21.7279477021079	17.3851134217711	26.5979077000667	18.5594956807148	12.6500109935628	35.5229211231925	14.5909811723464	28.2923435556135	15.6156943349218	29.8614307515794
CFAP70	1.20710820567266	1.65572508778773	2.27982066000572	0.687388728915363	8.62500749561099	0	1.21591509769553	1.31592295607505	2.60261572248697	0
CPEB1	0	0	0	0	0	0	0	0	0	0
SNORA59B	0	0	0	0	0	0	0	0	0	0
SNORA59A	0	0	0	0	0	0	0	0	0	0
SPHK2	12.0710820567266	16.5572508778773	15.95874462004	26.8081604276992	10.9250094944406	14.9570194202916	7.29549058617319	12.501268082713	22.5560029282204	8.53183735759413
MIR6730	0	0	0	0	0	0	0	1.31592295607505	0	0
IRF3	47.0772200212339	39.7374021069054	44.0765327601106	35.0568251746835	34.500029982444	78.5243519565308	35.2615378331704	44.7413805065516	39.9067744114669	42.6591867879706
BRWD1	197.965745730317	161.433196059303	222.662484460559	211.715728505932	215.050186890567	185.093115326108	164.148538188897	220.41709514257	183.918177722413	183.434503188274
THAP8	4.82843282269065	4.13931271946932	6.07952176001526	4.81172110240754	7.47500649619619	9.34813713768224	7.29549058617319	4.60573034626267	2.60261572248697	4.26591867879706
TMEM91	8.44975743970864	3.31145017557545	6.07952176001526	11.6856083915612	9.77500849502579	14.9570194202916	6.07957548847766	14.4751525168255	8.67538574162324	19.1966340545868
PRAMEF1	0	0	0	0	0	0	0	0	0	0
LINC01784	0	0	0	0	0	0	0	0	0	0
MFSD11	21.7279477021079	21.5244261412405	20.5183859400515	22.683828054207	15.5250134920998	9.34813713768224	21.8864717585196	17.1069984289756	23.4235415023827	23.4625527333839
AFF2	0	0.827862543893863	1.51988044000381	2.06216618674609	4.60000399765919	0	1.21591509769553	1.97388443411257	6.07277001913627	8.53183735759413
SS18L1	22.9350559077806	16.5572508778773	24.318087040061	22.683828054207	13.2250114932702	18.6962742753645	14.5909811723464	24.3445746873884	21.6884643540581	49.0580648061662
PRAMEF36P	0	0	0	0	0	0	0	0	0	0
PRAMEF34P	0	0	0	0	0	0	0	0	0	0
NFKB2	114.675279538903	139.908769918063	89.672945960225	110.669585355373	95.4500829514283	134.613174782624	72.9549058617319	92.7725684032908	86.7538574162324	61.8558208425574
TBC1D3E	0	0	0	0	0	0	0	0	0	0
MAGEA4	0	0	0	0	0	0	0	0	0	0
POLD2	24.1421641134533	40.5652646507993	18.9985055000477	8.93605347589972	9.77500849502579	28.0444114130467	21.8864717585196	11.8433066046754	15.6156943349218	6.3988780181956
ZNF562	50.6985446382519	46.3603024580564	58.5153969401468	41.2433237349218	51.7500449736659	48.6103131159476	37.6933680285615	46.0573034626267	52.9198530239017	66.1217395213545
MTHFD1L	12.0710820567266	24.008013772922	17.4786250600439	14.4351633072226	8.62500749561099	18.6962742753645	18.238726465433	7.23757625841276	6.94030859329859	6.3988780181956
GLMN	12.0710820567266	9.93435052672636	6.07952176001526	9.62344220481508	8.62500749561099	11.2177645652187	2.43183019539106	11.1853451266379	4.33769287081162	14.9307153757897
C15orf40	15.6924066737446	7.45076289504477	7.59940220001907	2.74955491566145	14.375012492685	9.34813713768224	12.1591509769553	17.7649599070131	7.80784716746091	23.4625527333839
CYB5D1	2.41421641134533	4.96717526336318	2.27982066000572	13.0603858493919	14.375012492685	9.34813713768224	9.72732078156425	23.0286517313133	11.2780014641102	17.0636747151883
DENND3	108.63973851054	173.851134217711	110.191331900277	204.841841216778	152.375132422461	136.482802210161	194.546415631285	207.915827059857	197.79879490901	185.567462527672
KAZN-AS1	0	0	0	0	0	0	0	0	0	0
ZNF628	16.8995148794173	7.45076289504477	10.6391630800267	6.18649856023827	5.75000499707399	11.2177645652187	10.9432358792598	11.8433066046754	8.67538574162324	17.0636747151883
RRP36	10.863973851054	19.0408385095589	25.0780272600629	17.8721069517994	17.250014991222	22.4355291304374	19.4546415631285	18.4229213850507	18.2183100574088	19.1966340545868
OR52R1	0	0	0	0	0	0	0	0	0	0
PTPRR	1.20710820567266	0	0.759940220001907	0	0.575000499707399	0	0	0	0.867538574162324	0
OR52K2	1.20710820567266	2.48358763168159	2.27982066000572	5.49910983132291	4.0250034979518	5.60888228260934	4.86366039078213	3.28980739018762	11.2780014641102	2.13295933939853
TMEM51-AS1	0	0	0	0	0	0	0	0	0	0
MTMR9	37.4203543758526	20.6965635973466	39.5168914400992	30.9324928011913	42.5500369783475	54.219195398557	30.3978774423883	44.7413805065516	45.1120058564408	36.260308769775
FXYD6	15.6924066737446	11.5900756145141	5.31958154001335	4.12433237349218	5.17500449736659	5.60888228260934	13.3750660746508	3.94776886822514	32.098927244006	2.13295933939853
C1orf195	0	0	0	0.687388728915363	1.7250014991222	0	0	0	0.867538574162324	0
SLC5A11	0	0	1.51988044000381	0.687388728915363	0	0	0	1.97388443411257	2.60261572248697	0
PRMT7	27.7634887304713	35.5980893874361	41.7967121001049	28.8703266144453	21.8500189888812	33.6532936956561	19.4546415631285	29.6082665116886	19.9533872057334	19.1966340545868
HSPA12A	0	0	0	0	0	0	0	0	0	0
RIMS2	0	0	0	0	0	0	0	0	0	0
DNAJC16	28.9705969361439	30.6309141240729	37.9970110000953	41.9307124638372	32.7750284833218	39.2621759782654	30.3978774423883	30.2662279897261	35.5690815406553	14.9307153757897
SCARNA21B	0	0	0	0	0	0	0	0	0.867538574162324	0
CBFB	61.5625184893058	62.0896907920398	62.3150980401564	46.0550448373293	58.6500509701547	74.7850971014579	51.0684341032123	50.0050723308518	44.2444672822785	83.1854142365427
CCL4L2	0	0	0	0	0	0	0	0	0	0
SLC25A34-AS1	0	0	0	0	0	0	0	0	0	0
ZNF532	39.8345707871979	83.6141169332802	36.4771305600915	43.3054899216679	51.7500449736659	39.2621759782654	44.9888586147347	25.6604976434634	25.1586186507074	29.8614307515794
ZNF333	20.5208394964353	31.4587766679668	28.8777283600725	25.4333829698684	36.8000319812736	31.7836662681196	20.670556660824	32.2401124238387	37.3041586889799	19.1966340545868
CNTN6	0	0	0	0	0	0	0	0	0	0
FLJ37453	4.82843282269065	5.79503780725704	1.51988044000381	3.43694364457682	3.4500029982444	3.7392548550729	6.07957548847766	5.26369182430019	3.47015429664929	0
ZEB1	67.5980595176691	54.638927896995	53.9557556201354	52.2415433975676	31.625027483907	50.4799405434841	38.909283126257	26.3184591215009	32.9664658181683	12.7977560363912
KLRD1	686.844569027745	228.490062114706	824.535138702069	129.916469765004	166.175144415438	289.792251268149	273.580896981495	234.892247659396	340.942659645793	701.743622662117
KLRC3	67.5980595176691	9.1064879828325	43.3165925401087	9.62344220481508	8.62500749561099	13.0873919927551	15.8068962700419	8.55349921448781	20.8209257798958	68.254698860753
DTNA	0	0	0	0	2.3000019988296	0	1.21591509769553	1.31592295607505	1.73507714832465	0
ABLIM1	105.018413893522	44.7045773702686	68.3946198001716	83.8614249276743	74.1750644622545	97.2206262318953	49.8525190055168	126.328603783205	32.9664658181683	85.3183735759413
PAN3	92.9473318367951	105.138543074521	104.111810140261	165.660683668603	127.075110435335	110.30801822465	147.125726821159	117.117143090679	108.44232177029	127.977560363912
IP6K2	54.3198692552699	45.5324399141625	37.9970110000953	30.245104072276	28.75002498537	41.1318034058019	30.3978774423883	40.1356501602889	42.5093901339539	29.8614307515794
ZNF200	1.20710820567266	3.31145017557545	9.11928264002288	8.93605347589972	6.90000599648879	9.34813713768224	1.21591509769553	5.92165330233771	15.6156943349218	6.3988780181956
FCMR	98.9828728651584	60.433965704252	117.790734100296	79.7370925541821	69.0000599648879	74.7850971014579	58.3639246893855	75.6655699743152	57.2575458947134	140.775316400303
MYO19	0	0.827862543893863	1.51988044000381	0	0.575000499707399	0	0	0	0	0
ATP6V0A1	16.8995148794173	66.2290035115091	46.3563534201163	74.2379827228592	77.6250674604989	39.2621759782654	76.6026511548185	78.9553773645028	81.5486259712584	31.994390090978
PACC1	8.44975743970864	13.2458007023018	12.1590435200305	10.9982196626458	11.500009994148	16.826646847828	4.86366039078213	9.86942217056285	21.6884643540581	2.13295933939853
HLA-DQB2	0	0	0	0	0	0	0	0	0	0
TPTE2	0	1.65572508778773	0.759940220001907	0.687388728915363	0	0	0	0.657961478037524	0	0
RCN2	19.3137312907626	14.9015257900895	16.718684840042	15.8099407650534	18.4000159906368	20.5659017029009	21.8864717585196	13.1592295607505	18.2183100574088	19.1966340545868
CAPZA3	0	0	0	0	0	0	0	0	0	0
SOX6	0	0	0	0	0	0	0	0	0	0
SMDT1	0	0	0	0	0	0	0	0	0	0
CHURC1	48.2843282269065	34.7702268435423	53.9557556201354	32.9946589879374	44.8500389771771	65.4369599637757	42.5570284193436	62.5063404135648	45.9795444306031	59.7228615031589
C22orf23	4.82843282269065	0.827862543893863	6.83946198001716	2.74955491566145	5.17500449736659	1.86962742753645	1.21591509769553	2.63184591215009	6.94030859329859	2.13295933939853
KIF2B	0	0	0	0	0	0	0	0	0	0
ASH1L	288.498861155767	270.711051853293	286.497462940719	294.889764704691	338.675294327658	280.444114130467	331.94482167088	305.294125809411	283.68511375108	234.625527333839
ZNF561	16.8995148794173	28.9751890362852	29.6376685800744	15.122552036138	26.4500229865404	16.826646847828	20.670556660824	25.6604976434634	18.2183100574088	27.7284714121809
C1orf158	0	0	0	0	0	0	0	0	0	0
PKIB	0	0	0.759940220001907	0.687388728915363	1.7250014991222	0	0	0	0	0
SREK1	74.8407087517051	71.1961787748723	75.2340817801888	87.2983685722511	96.0250834511357	69.1762148188486	87.5458870340783	63.1643018916023	54.6549301722264	85.3183735759413
PET100	1.20710820567266	1.65572508778773	3.03976088000763	5.49910983132291	5.17500449736659	1.86962742753645	3.6477452930866	4.60573034626267	1.73507714832465	2.13295933939853
SPATA21	3.62132461701799	4.13931271946932	0.759940220001907	10.9982196626458	0.575000499707399	0	2.43183019539106	3.28980739018762	7.80784716746091	4.26591867879706
TAFA4	0	0	0	0.687388728915363	0	0	0	0	0	0
ZSWIM2	0	0	0	0	0	0	0	0	0	0
ZNF454	0	0	0	0	0	0	0	0	0.867538574162324	0
NECAP2	38.6274625815252	52.1553402653134	39.5168914400992	65.3019292469595	64.4000559672287	37.392548550729	41.3411133216481	45.3993419845891	63.3303159138496	46.9251054667677
LINC01772	3.62132461701799	3.31145017557545	9.87922286002479	9.62344220481508	4.60000399765919	0	2.43183019539106	11.1853451266379	8.67538574162324	0
CROCCP3	8.44975743970864	15.7293883339834	21.2783261600534	26.8081604276992	21.8500189888812	33.6532936956561	17.0228113677374	33.5560353799137	18.2183100574088	10.6647966969927
RNVU1-18	0	0	0	0	0	0	0	0	0	0
RNU1-3	0	0	0	0	0	0	0	0	0	0
RNU1-4	0	0	0	0	0	0	0	0	0	0
RNU1-2	0	0	0	0	0	0	0	0	0	0
RNU1-1	0	0	0	0	0	0	0	0	0	0
LINC01783	0	0	0	0	0	0	0	0	0	0
MIR3675	0	0	0	0	0	0	0	0	0	0
ADAMTS4	1.20710820567266	0.827862543893863	0	0	1.1500009994148	0	0	1.97388443411257	0.867538574162324	4.26591867879706
IMPA1	10.863973851054	19.0408385095589	18.2385652800458	21.3090505963763	21.8500189888812	20.5659017029009	20.670556660824	12.501268082713	19.9533872057334	8.53183735759413
IFI27	2.41421641134533	5.79503780725704	0.759940220001907	4.81172110240754	0.575000499707399	16.826646847828	8.51140568386872	0.657961478037524	33.8340043923306	4.26591867879706
CROCCP2	28.9705969361439	27.3194639484975	19.7584457200496	19.9342731385455	10.3500089947332	16.826646847828	18.238726465433	11.8433066046754	19.0858486315711	25.5955120727824
MST1P2	1.20710820567266	3.31145017557545	0	2.06216618674609	0	1.86962742753645	0	1.31592295607505	0.867538574162324	0
ESPNP	0	0	0	0	0	0	0	0	0	0
LOC105376805	0	0	0	0	0	0	1.21591509769553	1.31592295607505	0	0
DOCK5	60.3554102836332	70.3683162309784	39.5168914400992	270.143770463738	299.575260347555	106.568763369578	234.671613855238	223.048941054721	144.011403310946	177.035625170078
STX7	101.397089276504	85.2698420210679	151.228103780379	252.271663511938	242.075210376815	129.004292500015	178.739519361243	190.150867152844	203.004026353984	142.908275739702
ZDHHC21	50.6985446382519	72.0240413187661	88.9130057402231	68.7388728915363	41.9750364786401	57.9584502536299	41.3411133216481	50.0050723308518	62.4627773396873	36.260308769775
TJP1	0	0	0	0	0	0	0	0	0	0
SNORD73B	0	0.827862543893863	0	0	0	0	0	0.657961478037524	0	0
MIR3972	0	0	0	0	0	0	0	0	0	0
GOLGA8T	0	0	0	0	0	0	0	0	0	0
OR12D2	0	0	0	0	0	0	0	0	0	0
RPS18	0	0	0	0	0	0	0	0	0	0
CDKN2A	1.20710820567266	8.27862543893863	4.55964132001144	2.74955491566145	0.575000499707399	0	0	0	2.60261572248697	6.3988780181956
KCNJ12	0	0	0	0	0	1.86962742753645	0	0	0	0
PRPF31	1.20710820567266	0	0.759940220001907	0	0.575000499707399	0	0	0	0	2.13295933939853
CYP20A1	33.7990297588346	37.2538144752239	42.5566523201068	22.683828054207	29.9000259847848	37.392548550729	24.3183019539106	32.8980739018762	22.5560029282204	51.1910241455648
MS4A14	2.41421641134533	4.13931271946932	0	31.6198815301067	38.5250334803957	3.7392548550729	23.1023868562151	37.5038042481388	26.893695799032	8.53183735759413
ABCF1	0	0	0	0	0	0	0	0	0	0
CLTB	19.3137312907626	20.6965635973466	25.0780272600629	13.7477745783073	19.5500169900516	14.9570194202916	24.3183019539106	19.7388443411257	19.0858486315711	6.3988780181956
KDM4B	63.9767349006512	55.4667904408889	72.1943209001812	79.0497038252668	62.6750544681065	54.219195398557	65.6594152755587	67.7700322378649	73.7407788037975	110.913885648724
ASB13	0	0	1.51988044000381	6.87388728915363	12.6500109935628	0	10.9432358792598	5.92165330233771	7.80784716746091	6.3988780181956
CALHM2	25.3492723191259	17.3851134217711	30.3976088000763	41.2433237349218	44.8500389771771	33.6532936956561	44.9888586147347	43.4254575504766	34.7015429664929	36.260308769775
ARHGEF10L	6.03554102836332	12.417938158408	11.3991033000286	33.6820477168528	63.2500549678139	14.9570194202916	24.3183019539106	51.9789567649644	43.3769287081162	6.3988780181956
LINC01654	0	0	0	0	0	0	0	0	0	0
FAM168B	79.6691415743958	72.85190386266	67.6346795801697	98.2965882348969	62.1000539683991	67.3065873913121	57.14800959169	79.6133388425404	39.9067744114669	63.988780181956
ODR4	25.3492723191259	28.9751890362852	32.677429460082	28.8703266144453	24.7250214874182	24.3051565579738	20.670556660824	20.3968058191632	25.1586186507074	4.26591867879706
SLC48A1	10.863973851054	18.212975965665	5.31958154001335	11.6856083915612	13.2250114932702	16.826646847828	8.51140568386872	14.4751525168255	16.4832329090841	8.53183735759413
SPDEF	0	1.65572508778773	0.759940220001907	1.37477745783073	0	0	1.21591509769553	1.31592295607505	0	0
PLA2G2D	0	0.827862543893863	1.51988044000381	0	0	1.86962742753645	0	0.657961478037524	0	0
MIR4695	0	0	0	0	0	0	0	0	0	0
PRXL2B	0	0	0	0	0	0	0	0	0	0
FUZ	4.82843282269065	7.45076289504477	6.83946198001716	5.49910983132291	3.4500029982444	1.86962742753645	12.1591509769553	11.8433066046754	1.73507714832465	2.13295933939853
ZNF536	0	0	0	0	0	0	0	0	0	0
LARP4	89.3260072197771	113.417168513459	100.312109040252	90.7353122168279	87.4000759555247	84.1332342391402	66.8753303732542	65.7961478037524	62.4627773396873	93.8502109335354
USP19	92.9473318367951	88.5812921966434	88.9130057402231	57.7406532288905	75.9000659613767	76.6547245289944	83.8981417409917	78.2974158864653	116.250168937751	85.3183735759413
EMC1-AS1	1.20710820567266	1.65572508778773	5.31958154001335	2.74955491566145	2.875002498537	0	1.21591509769553	11.1853451266379	3.47015429664929	2.13295933939853
CRP	0	0	0.759940220001907	0	0	0	0	0	0	0
CD79B	13.2781902623993	22.3522886851343	30.3976088000763	43.3054899216679	14.375012492685	11.2177645652187	18.238726465433	19.0808828630882	15.6156943349218	17.0636747151883
TGFBRAP1	57.9411938722878	52.9832028092073	45.5964132001144	50.1793772108215	41.4000359789327	61.6977051087028	34.0456227354749	42.767496072439	45.9795444306031	49.0580648061662
SNRPE	15.6924066737446	6.62290035115091	9.87922286002479	8.24866474698436	2.875002498537	11.2177645652187	2.43183019539106	9.21146069252533	0.867538574162324	4.26591867879706
TNR	1.20710820567266	0	0	0	0	0	0	0	0	0
DDX39B	0	0	0	0	0	0	0	0	0	0
SYT17	0	0	0	2.74955491566145	1.7250014991222	1.86962742753645	0	0	0.867538574162324	0
HMBOX1	80.8762497800684	80.3026667577048	77.5139024401945	90.7353122168279	85.1000739566951	71.045842246385	83.8981417409917	99.3521831836661	95.4292431578556	63.988780181956
AKR7L	0	0	0	0	0	0	1.21591509769553	1.97388443411257	0	0
GPM6A	0	0	0.759940220001907	0.687388728915363	0	1.86962742753645	0	0	0.867538574162324	0
PEX5L	0	3.31145017557545	3.03976088000763	5.49910983132291	1.7250014991222	0	0	1.31592295607505	0.867538574162324	0
LOC100506730	0	4.13931271946932	1.51988044000381	0	2.3000019988296	0	0	1.31592295607505	6.07277001913627	2.13295933939853
HERC4	70.0122759290145	42.220989738587	67.6346795801697	82.4866474698436	73.6000639625471	61.6977051087028	54.7161793962989	80.9292617986154	87.6213959903947	83.1854142365427
GOLGA8R	0	0	0	0	0	0	0	0	0	0
ACBD5	38.6274625815252	38.0816770191177	35.7171903400896	34.3694364457682	57.5000499707399	37.392548550729	29.1819623446928	28.950305033651	51.1847758755771	57.5899021637604
VAMP7	0	0	0	0	0	0	0	0	0	0
GPANK1	0	0	0	0	0.575000499707399	0	0	0	0	0
DMAC2	22.9350559077806	21.5244261412405	19.7584457200496	21.3090505963763	24.1500209877108	16.826646847828	18.238726465433	24.3445746873884	14.7481557607595	19.1966340545868
LOC105378614	0	0	0	0	0	0	0	0	0	0
MICOS10	4.82843282269065	8.27862543893863	2.27982066000572	4.81172110240754	6.32500549678139	0	2.43183019539106	5.92165330233771	2.60261572248697	8.53183735759413
LINC00339	4.82843282269065	4.96717526336318	4.55964132001144	10.3108309337304	9.20000799531839	3.7392548550729	4.86366039078213	2.63184591215009	1.73507714832465	10.6647966969927
TCHHL1	0	0	0	0	0	0	0	0	0	0
NOL11	41.0416789928706	41.3931271946932	25.8379674800648	28.1829378855299	31.0500269841996	39.2621759782654	32.8297076377794	36.8458427701013	25.1586186507074	27.7284714121809
RPS14P3	4.82843282269065	6.62290035115091	4.55964132001144	5.49910983132291	6.32500549678139	0	4.86366039078213	5.26369182430019	1.73507714832465	12.7977560363912
ZNF33A	112.261063127558	76.1633540382354	117.790734100296	87.9857573011665	98.9000859496727	76.6547245289944	80.2503964479051	92.1146069252533	107.574783196128	95.9831702729339
RPL28	218.486585226752	298.030515801791	215.06308226054	323.072702590221	441.600383775283	228.094546159447	374.501850090224	249.367400176221	281.950036602755	285.816551479403
TIMM10	13.2781902623993	18.212975965665	15.95874462004	12.3729971204765	2.3000019988296	13.0873919927551	2.43183019539106	7.23757625841276	19.9533872057334	2.13295933939853
CD36	57.9411938722878	91.8927423722188	31.9174892400801	267.394215548076	408.250354792254	80.3939793840673	358.694953820182	245.419631307996	355.690815406553	127.977560363912
MARCHF1	92.9473318367951	115.072893601247	72.1943209001812	266.706826819161	345.575300324147	80.3939793840673	352.615378331704	219.101172186495	292.360499492703	181.301543848875
NPLOC4	103.811305687849	128.318694303549	103.351869920259	101.733531879474	101.200087948502	91.6117439492859	102.136868206425	94.0884913593659	113.647553215264	149.307153757897
PHACTR4	74.8407087517051	91.8927423722188	64.5949187001621	53.6163208553983	60.3750524692769	100.959881086968	48.6366039078213	42.767496072439	91.091550287044	55.4569428243618
TMCO4	53.1127610495972	41.3931271946932	69.1545600201735	37.1189913614296	47.7250414757141	57.9584502536299	23.1023868562151	27.634382077576	43.3769287081162	36.260308769775
TBXT	0	0	0	0	0	0	0	0	0	0
RPL3	321.090782708928	379.161045103389	301.696267340757	371.877302343212	399.625347296642	325.315172391342	334.376651866271	452.677496889816	186.5207934449	413.794111843315
ZNF414	16.8995148794173	15.7293883339834	15.95874462004	10.9982196626458	13.8000119929776	18.6962742753645	10.9432358792598	13.1592295607505	13.0130786124349	12.7977560363912
PAAF1	13.2781902623993	5.79503780725704	3.03976088000763	14.4351633072226	8.05000699590359	9.34813713768224	4.86366039078213	12.501268082713	9.54292431578556	14.9307153757897
ZC3H14	41.0416789928706	38.9095395630116	34.1973099000858	36.4316026325142	42.5500369783475	37.392548550729	36.477452930866	46.7152649406642	22.5560029282204	55.4569428243618
ZBTB8OS	4.82843282269065	12.417938158408	18.9985055000477	16.4973294939687	10.3500089947332	11.2177645652187	17.0228113677374	14.4751525168255	11.2780014641102	10.6647966969927
GRB7	0	0	0	0.687388728915363	1.1500009994148	0	0	0	0	0
UBXN10-AS1	1.20710820567266	0	0	0	0	0	0	0	0	0
LINC01757	0	0	0	0	0	0	0	0	0	0
LINC01141	0	0	0	0	0	0	0	0	0	0
MIR6084	0	0	0	0	0	0	0	0	0	0
PINK1-AS	6.03554102836332	7.45076289504477	5.31958154001335	10.9982196626458	4.60000399765919	7.47850971014579	2.43183019539106	7.23757625841276	4.33769287081162	4.26591867879706
PHB	38.6274625815252	41.3931271946932	27.3578479200687	18.5594956807148	23.000019988296	43.0014308333383	29.1819623446928	28.950305033651	22.5560029282204	19.1966340545868
PGM1	27.7634887304713	17.3851134217711	19.7584457200496	13.7477745783073	18.9750164903442	7.47850971014579	20.670556660824	9.21146069252533	13.0130786124349	40.5262274485721
TMEM259	168.995148794173	144.875945181426	189.985055000477	124.417359933681	125.92510943592	244.921193007275	141.046151332682	134.882102997692	180.448023425763	172.769706491281
RHNO1	12.0710820567266	18.212975965665	9.11928264002288	10.9982196626458	13.2250114932702	7.47850971014579	14.5909811723464	23.0286517313133	9.54292431578556	25.5955120727824
KIR3DL1	0	0	0	0	0	0	0	0	0	0
GTF2H2	0	0	0	0	0	0	0	0	0	0
HLA-DOB	0	0	0	0	0	0	0	0	0	0
C1orf43	65.1838431063238	75.3354914943416	43.3165925401087	61.1775968734673	55.2000479719103	76.6547245289944	77.818566252514	69.7439166719775	91.091550287044	72.5206175395501
ATP7B	0	3.31145017557545	3.03976088000763	4.12433237349218	4.60000399765919	1.86962742753645	2.43183019539106	3.28980739018762	4.33769287081162	4.26591867879706
CERS3	0	0	0.759940220001907	4.12433237349218	1.7250014991222	0	1.21591509769553	1.97388443411257	3.47015429664929	0
OR10Q1	0	0	0	0	0	0	0	0	0	0
OR10J5	0	0	0	0	0	0	0	0	0	0
ZMAT5	2.41421641134533	4.13931271946932	0.759940220001907	3.43694364457682	2.875002498537	3.7392548550729	1.21591509769553	2.63184591215009	2.60261572248697	2.13295933939853
OR11H6	0	0	0	0	0	0	0	0	0	0
NIFK-AS1	8.44975743970864	2.48358763168159	3.03976088000763	5.49910983132291	6.90000599648879	5.60888228260934	4.86366039078213	1.31592295607505	6.94030859329859	0
ABHD16A	0	0	0	0	0	0	0	0	0	0
SLC14A2	1.20710820567266	0.827862543893863	0.759940220001907	0	2.3000019988296	0	3.6477452930866	0	2.60261572248697	0
MIR1256	2.41421641134533	0.827862543893863	0	0	0	0	0	0.657961478037524	0	4.26591867879706
ASCC1	16.8995148794173	24.8358763168159	18.9985055000477	15.122552036138	21.2750184891738	9.34813713768224	19.4546415631285	21.0547672972008	23.4235415023827	57.5899021637604
ANXA8	0	0	0	0	0	0	0	0	0	0
ODF2L	50.6985446382519	37.2538144752239	58.5153969401468	20.6216618674609	27.0250234862478	43.0014308333383	35.2615378331704	17.1069984289756	32.9664658181683	31.994390090978
SULT1C3	0	0	0	0	0	0	0	0	0	0
OSBPL2	38.6274625815252	28.9751890362852	45.5964132001144	36.4316026325142	41.9750364786401	33.6532936956561	25.5342170516062	26.9764205995385	45.1120058564408	21.3295933939853
CHODL	0	0	1.51988044000381	3.43694364457682	1.7250014991222	0	0	0	0	0
KCTD10	38.6274625815252	36.42595193133	30.3976088000763	41.9307124638372	44.2750384774697	44.8710582608747	29.1819623446928	36.8458427701013	33.8340043923306	19.1966340545868
POGLUT1	13.2781902623993	17.3851134217711	17.4786250600439	15.122552036138	31.0500269841996	13.0873919927551	14.5909811723464	31.5821509458011	24.2910800765451	31.994390090978
ORC6	3.62132461701799	6.62290035115091	9.11928264002288	3.43694364457682	0	0	0	1.31592295607505	2.60261572248697	10.6647966969927
GNMT	0	0	0.759940220001907	0.687388728915363	0	0	0	0	0	0
BBS9	18.10662308509	10.7622130706202	15.95874462004	14.4351633072226	18.9750164903442	5.60888228260934	9.72732078156425	15.7910754729006	16.4832329090841	23.4625527333839
PRRT3	6.03554102836332	5.79503780725704	3.79970110000954	5.49910983132291	5.17500449736659	7.47850971014579	2.43183019539106	13.1592295607505	5.20523144497394	10.6647966969927
NLGN4Y	0	0	0	0	1.7250014991222	0	0	0	0	0
FBXO21	39.8345707871979	32.2866392118607	38.7569512200973	21.9964393252916	40.8250354792253	28.0444114130467	35.2615378331704	34.8719583359888	33.8340043923306	46.9251054667677
CSF2RA	2.41421641134533	0	0	0	0	1.86962742753645	1.21591509769553	0	1.73507714832465	0
COBLL1	63.9767349006512	148.187395357002	146.668462460368	68.7388728915363	17.8250154909294	71.045842246385	83.8981417409917	28.2923435556135	35.5690815406553	23.4625527333839
FILIP1L	1.20710820567266	4.13931271946932	3.03976088000763	4.81172110240754	10.3500089947332	5.60888228260934	7.29549058617319	8.55349921448781	7.80784716746091	4.26591867879706
ENTPD1	89.3260072197771	251.670213343734	195.30463654049	164.285906210772	177.100153909879	181.353860471035	228.59203836676	138.829871865918	123.19047753105	87.4513329153398
DDR1	0	0	0	0.687388728915363	0	1.86962742753645	0	0.657961478037524	0	0
KIR2DS4	0	0	0	0	0	0	0	0.657961478037524	0	0
ANKRD30B	0	0	0	0	0.575000499707399	0	0	0	0	0
SUCLG2	32.5919215531619	26.4916014046036	24.318087040061	25.4333829698684	31.625027483907	31.7836662681196	38.909283126257	23.6866132093509	21.6884643540581	34.1273494303765
ACHE	1.20710820567266	0	0.759940220001907	0	0	0	0	0	0.867538574162324	0
DDO	6.03554102836332	3.31145017557545	2.27982066000572	3.43694364457682	5.17500449736659	0	4.86366039078213	0	8.67538574162324	0
IRF7	14.485298468072	58.7782406164643	31.9174892400801	6.18649856023827	2.875002498537	14.9570194202916	4.86366039078213	1.97388443411257	24.2910800765451	2.13295933939853
ZNF90	4.82843282269065	8.27862543893863	9.11928264002288	11.6856083915612	2.3000019988296	11.2177645652187	2.43183019539106	3.94776886822514	5.20523144497394	0
FCGR2A	10.863973851054	61.2618282481459	39.5168914400992	101.733531879474	142.600123927435	41.1318034058019	158.068962700419	151.989101426668	143.143864736783	59.7228615031589
TAF15	0	0.827862543893863	0.759940220001907	0.687388728915363	4.60000399765919	1.86962742753645	3.6477452930866	1.31592295607505	0	0
ZNF174	2.41421641134533	1.65572508778773	0	6.18649856023827	5.75000499707399	11.2177645652187	3.6477452930866	9.21146069252533	7.80784716746091	6.3988780181956
NHEJ1	13.2781902623993	10.7622130706202	9.87922286002479	13.0603858493919	18.4000159906368	13.0873919927551	8.51140568386872	12.501268082713	22.5560029282204	38.3932681091736
PIP4K2C	51.9056528439245	33.9423642996484	27.3578479200687	26.8081604276992	20.125017489759	44.8710582608747	24.3183019539106	28.2923435556135	43.3769287081162	46.9251054667677
PEAK1	85.7046826027591	56.2946529847827	63.0750382601583	52.2415433975676	78.7750684599137	72.9154696739215	68.0912454709498	54.6108026771145	58.1250844688757	78.9194955577457
EPS8L1	4.82843282269065	3.31145017557545	2.27982066000572	2.06216618674609	2.3000019988296	0	0	0	4.33769287081162	8.53183735759413
EFCC1	0	0	0	0.687388728915363	0	0	0	0	0	0
ZNF552	7.24264923403598	5.79503780725704	6.07952176001526	2.06216618674609	2.3000019988296	3.7392548550729	13.3750660746508	8.55349921448781	13.0130786124349	12.7977560363912
AGMAT	4.82843282269065	2.48358763168159	0.759940220001907	2.74955491566145	0.575000499707399	7.47850971014579	2.43183019539106	3.28980739018762	0.867538574162324	0
EHMT1	148.474309297738	129.974419391337	148.948283120374	111.356974084289	97.7500849502579	127.134665072478	110.648273890293	107.247720920116	90.2240117128816	136.509397721506
MMRN2	0	0	0.759940220001907	0	1.1500009994148	0	0	0	0	0
VASH2	3.62132461701799	0.827862543893863	2.27982066000572	1.37477745783073	2.3000019988296	0	1.21591509769553	1.97388443411257	4.33769287081162	0
LINC01635	0	0	0.759940220001907	0.687388728915363	1.7250014991222	0	0	0	2.60261572248697	0
BCAP29	1.20710820567266	1.65572508778773	0.759940220001907	0	2.3000019988296	0	1.21591509769553	0.657961478037524	0	0
SENP1	53.1127610495972	33.9423642996484	49.396114300124	56.3658757710598	40.8250354792253	41.1318034058019	41.3411133216481	36.1878812920638	41.6418515597915	40.5262274485721
MIR4418	0	0	0	0	0	0	0	0	0	0
SUN1	50.6985446382519	48.0160275458441	34.1973099000858	44.6802673794986	70.7250614640101	41.1318034058019	42.5570284193436	63.1643018916023	45.1120058564408	55.4569428243618
ADAL	4.82843282269065	6.62290035115091	3.03976088000763	1.37477745783073	2.3000019988296	14.9570194202916	6.07957548847766	5.26369182430019	6.94030859329859	4.26591867879706
KMT5A	20.5208394964353	7.45076289504477	9.87922286002479	15.8099407650534	12.6500109935628	18.6962742753645	13.3750660746508	13.1592295607505	16.4832329090841	14.9307153757897
ZBTB40	108.63973851054	94.3763300039004	132.989538500334	82.4866474698436	90.8500789537691	115.91690050726	99.7050380110336	97.3782987495535	83.2837031195831	110.913885648724
IGSF11	0	0	0	2.06216618674609	0	0	0	0.657961478037524	0	0
MIR6127	0	0	0	0	0	0	0	0	0	0
TUBB	2.41421641134533	0	6.83946198001716	4.81172110240754	4.60000399765919	0	9.72732078156425	0	0.867538574162324	0
CALCOCO1	73.6336005460325	62.9175533359336	60.7952176001526	116.856083915612	79.9250694593285	93.4813713768224	94.8413776202515	113.827335700492	81.5486259712584	74.6535768789486
FLRT3	0	0	0	0	0	0	0	0	0	0
HCN3	0	0	0	0	0	0	0	0	0	0
MARCHF6	150.888525709083	163.916783690985	158.067565760397	170.47240477101	136.275118430654	172.005723333353	159.284877798115	186.861059762657	165.699867665004	127.977560363912
BASP1	9.65686564538131	47.1881650019502	31.1575490200782	13.7477745783073	18.9750164903442	35.5229211231925	130.102915453422	9.86942217056285	52.9198530239017	78.9194955577457
PCGF3	82.0833579857411	106.794268162308	95.7524677202403	90.7353122168279	96.6000839508431	72.9154696739215	88.7618021317738	113.827335700492	98.0318588803426	72.5206175395501
CNKSR1	10.863973851054	10.7622130706202	8.35934242002098	17.1847182228841	0	11.2177645652187	20.670556660824	1.97388443411257	4.33769287081162	2.13295933939853
MIR4684	0	0	0	0	0	0	0	0.657961478037524	0	0
MIR4253	0	0	0	0	0	0	0	0	0	0
GCK	0	0	0	0	0	0	0	0	0	0
LPGAT1	82.0833579857411	72.85190386266	82.073543760206	127.854303578258	154.100133921583	127.134665072478	149.55755701655	104.615875007966	130.998324698511	125.844601024513
RNF10	115.882387744576	193.719835271164	120.830494980303	109.294807897543	99.4750864493801	155.179076485525	224.944293073673	144.093563690218	159.627097645868	168.503787812484
KBTBD11	0	0	0	0	0	0	0	0	0	0
SEC16A	282.463320127403	345.218680803741	293.336924920736	259.145550801092	277.150240858966	261.747839855103	258.989915809148	302.662279897261	248.983570784587	283.683592140005
MIR3115	0	0	0	0	0	0	0	0	0	0
MIR5692A1	2.41421641134533	0	0	0	0	0	0	0.657961478037524	0	0
IKBKB	66.3909513119965	63.7454158798275	76.7539622201926	57.7406532288905	78.7750684599137	93.4813713768224	89.9777172294693	98.6942217056286	93.6941660095309	81.0524548971442
MIR5196	0	0	0	0	0	0	0	0	0	0
MIR5195	0	0	0	0	0	0	0	0	0	0
PSME3	67.5980595176691	122.523656496292	85.1133046402136	72.8632052650285	92.0000799531839	82.2636068116037	100.920953108729	75.0076084962777	91.091550287044	74.6535768789486
FIGNL1	39.8345707871979	58.7782406164643	36.4771305600915	46.0550448373293	20.7000179894664	22.4355291304374	19.4546415631285	23.6866132093509	21.6884643540581	42.6591867879706
CIB2	1.20710820567266	0.827862543893863	1.51988044000381	0.687388728915363	0	0	0	0.657961478037524	0.867538574162324	0
AAGAB	28.9705969361439	23.1801512290282	25.0780272600629	28.8703266144453	35.0750304821514	24.3051565579738	25.5342170516062	17.7649599070131	27.7612343731944	29.8614307515794
ASAP1	95.3615482481404	128.318694303549	104.871750360263	298.326708349268	235.175204380326	173.87535076089	229.807953464455	223.706902532758	212.546950669769	211.162974600455
WDR83OS	9.65686564538131	13.2458007023018	9.11928264002288	11.6856083915612	12.6500109935628	11.2177645652187	8.51140568386872	13.1592295607505	14.7481557607595	17.0636747151883
ZNF436-AS1	0	0	0.759940220001907	0	2.875002498537	0	0	1.97388443411257	0	17.0636747151883
GPSM1	4.82843282269065	1.65572508778773	3.03976088000763	2.74955491566145	7.47500649619619	0	1.21591509769553	7.89553773645028	5.20523144497394	8.53183735759413
PACSIN2	49.4914364325792	58.7782406164643	45.5964132001144	100.358754421643	67.8500589654731	59.8280776811663	88.7618021317738	88.8247995350657	74.6083173779598	70.3876582001515
NCLN	63.9767349006512	56.2946529847827	55.4756360601392	41.2433237349218	35.6500309818588	65.4369599637757	52.2843492009079	55.268764155152	65.9329316363366	31.994390090978
LOC101928163	1.20710820567266	1.65572508778773	0.759940220001907	0.687388728915363	0	1.86962742753645	2.43183019539106	0.657961478037524	2.60261572248697	2.13295933939853
COA7	10.863973851054	9.1064879828325	12.9189837400324	10.3108309337304	14.9500129923924	5.60888228260934	15.8068962700419	15.7910754729006	13.8806171865972	8.53183735759413
ACSL4	112.261063127558	138.253044830275	93.4726470602346	126.479526120427	175.375152410757	89.7421165217495	151.989387211941	90.1407224911407	152.686789052569	164.237869133687
TRPC7	0	0	0	0	0	0	0	0	0	0
ELOA-AS1	0	1.65572508778773	0.759940220001907	0	0	1.86962742753645	0	0.657961478037524	0	2.13295933939853
GSN	31.3848133474892	57.1225155286766	67.6346795801697	131.97863595175	101.77508844821	67.3065873913121	92.4095474248604	132.90821856358	115.382630363589	74.6535768789486
SRRM1	123.125036978612	121.695793952398	123.110315640309	140.914689427649	170.20014791339	97.2206262318953	145.909811723464	110.537528310304	109.309860344453	100.249088951731
RAPGEF2	61.5625184893058	136.597319742487	69.9145002401754	107.920030439712	92.0000799531839	61.6977051087028	108.216443694902	80.2713003205779	127.528170401862	85.3183735759413
SGCD	28.9705969361439	1.65572508778773	6.07952176001526	0.687388728915363	2.3000019988296	1.86962742753645	2.43183019539106	0.657961478037524	0	0
MIR378F	0	0	0	0	0	0	0	0	0	0
ST7	6.03554102836332	11.5900756145141	8.35934242002098	18.5594956807148	4.0250034979518	7.47850971014579	18.238726465433	5.92165330233771	1.73507714832465	12.7977560363912
SEPTIN9	265.563805247986	199.514873078421	208.983560500524	410.371071162472	469.200407761238	269.226349565248	329.512991475489	371.090273613163	254.188802229561	362.60308769775
TRIM64B	0	0	0	0	0	0	0	0	0	0
RRAS2	16.8995148794173	14.9015257900895	34.1973099000858	20.6216618674609	6.90000599648879	14.9570194202916	14.5909811723464	12.501268082713	15.6156943349218	21.3295933939853
GAMT	2.41421641134533	3.31145017557545	5.31958154001335	1.37477745783073	4.60000399765919	0	0	7.89553773645028	1.73507714832465	2.13295933939853
C8orf76	0	0	0.759940220001907	0.687388728915363	0	3.7392548550729	0	3.28980739018762	1.73507714832465	0
RTL9	0	0	0	0	0	0	0	1.31592295607505	0	0
PPP1R15B	138.817443652356	168.883958954348	164.147087520412	114.793917728866	179.975156408416	114.047273079723	145.909811723464	130.934334129467	138.806171865972	157.838991115491
FAM222A	1.20710820567266	4.13931271946932	5.31958154001335	1.37477745783073	2.875002498537	5.60888228260934	0	1.31592295607505	3.47015429664929	2.13295933939853
A2ML1	0	0	0	0	0	0	0	1.31592295607505	0	0
ZNF747	14.485298468072	9.1064879828325	13.6789239600343	12.3729971204765	12.0750104938554	7.47850971014579	9.72732078156425	7.23757625841276	14.7481557607595	6.3988780181956
LOXHD1	1.20710820567266	0.827862543893863	2.27982066000572	0.687388728915363	1.1500009994148	0	6.07957548847766	3.94776886822514	1.73507714832465	8.53183735759413
SULT1C2	0	0.827862543893863	0	0	0	0	0	0	0	0
DGKB	0	0	0	0	0	0	0	0	0	0
ATXN2L	292.120185772785	317.899216855244	249.260392160625	230.275224186647	226.550196884715	280.444114130467	235.887528952933	245.419631307996	260.261572248697	243.157364691433
SIN3A	153.302742120428	131.630144479124	137.549179820345	96.2344220481508	129.375112434165	97.2206262318953	93.6254625225559	115.801220134604	85.0187802679077	151.440113097296
SIRT3	18.10662308509	9.93435052672636	15.95874462004	8.93605347589972	10.3500089947332	7.47850971014579	6.07957548847766	9.21146069252533	6.94030859329859	4.26591867879706
KDM4C	141.231660063702	133.285869566912	154.267864660387	138.852523240903	143.75012492685	102.829508514505	131.318830551117	173.701830201906	129.263247550186	130.11051970331
STPG1	4.82843282269065	1.65572508778773	6.07952176001526	0	0.575000499707399	9.34813713768224	2.43183019539106	0	1.73507714832465	0
COX18	10.863973851054	13.2458007023018	9.11928264002288	13.7477745783073	10.9250094944406	14.9570194202916	12.1591509769553	10.5273836486004	14.7481557607595	19.1966340545868
CCL20	0	0	0	0	0	0	0	0	0	0
LILRA3	0	0	0	0	1.7250014991222	1.86962742753645	1.21591509769553	0	0.867538574162324	0
NIPAL3	71.2193841346871	41.3931271946932	53.9557556201354	36.4316026325142	32.2000279836144	56.0888228260934	37.6933680285615	55.268764155152	41.6418515597915	17.0636747151883
CRACR2A	27.7634887304713	23.1801512290282	40.2768316601011	18.5594956807148	27.0250234862478	61.6977051087028	34.0456227354749	28.2923435556135	29.496311521519	38.3932681091736
ABCC6	0	0	0	0.687388728915363	0	1.86962742753645	0	0.657961478037524	0	0
RCAN3AS	0	0.827862543893863	0	0	0	0	0	0	0	0
CCDC168	2.41421641134533	2.48358763168159	2.27982066000572	0.687388728915363	0.575000499707399	0	0	0.657961478037524	0	0
WDSUB1	14.485298468072	4.96717526336318	12.1590435200305	8.93605347589972	9.77500849502579	14.9570194202916	7.29549058617319	7.23757625841276	7.80784716746091	6.3988780181956
SPDYE6	4.82843282269065	9.93435052672636	3.03976088000763	1.37477745783073	2.3000019988296	3.7392548550729	7.29549058617319	5.26369182430019	6.94030859329859	4.26591867879706
LHCGR	1.20710820567266	0	0	0	0.575000499707399	0	0	0	0	0
NUDT1	7.24264923403598	9.93435052672636	3.03976088000763	5.49910983132291	3.4500029982444	1.86962742753645	10.9432358792598	5.26369182430019	7.80784716746091	10.6647966969927
NKAIN3	0	0	0	0	0	0	0	0	0	0
MIR4436B1	0	0	0	0	0	0	0	0	0	0
ATRIP	4.82843282269065	2.48358763168159	3.03976088000763	3.43694364457682	1.7250014991222	3.7392548550729	2.43183019539106	3.94776886822514	2.60261572248697	0
ACTN1	48.2843282269065	67.8847285992968	107.911511240271	244.022998764954	123.050106937383	181.353860471035	131.318830551117	178.307560548169	112.780014641102	149.307153757897
POGLUT2	0	0.827862543893863	1.51988044000381	0	0.575000499707399	1.86962742753645	0	1.31592295607505	0.867538574162324	0
COX4I1	50.6985446382519	47.1881650019502	62.3150980401564	54.9910983132291	55.2000479719103	52.3495679710205	66.8753303732542	57.2426485892646	61.595238765525	72.5206175395501
TLR2	19.3137312907626	66.2290035115091	30.3976088000763	173.221959686672	196.075170400223	26.1747839855103	171.44402877507	194.756597499107	183.918177722413	93.8502109335354
ST3GAL3	12.0710820567266	3.31145017557545	9.87922286002479	10.3108309337304	4.60000399765919	11.2177645652187	6.07957548847766	15.133113994863	10.4104628899479	6.3988780181956
LIMCH1	1.20710820567266	0	0	0.687388728915363	5.75000499707399	0	0	0	0.867538574162324	4.26591867879706
KHDRBS2	0	1.65572508778773	5.31958154001335	4.12433237349218	1.7250014991222	1.86962742753645	3.6477452930866	2.63184591215009	0.867538574162324	0
SEPTIN10	2.41421641134533	3.31145017557545	4.55964132001144	5.49910983132291	7.47500649619619	0	10.9432358792598	7.23757625841276	2.60261572248697	10.6647966969927
ACYP1	0	0	0.759940220001907	2.06216618674609	2.3000019988296	0	1.21591509769553	1.97388443411257	4.33769287081162	2.13295933939853
RDX	31.3848133474892	37.2538144752239	22.7982066000572	46.7424335662447	20.7000179894664	33.6532936956561	36.477452930866	15.133113994863	27.7612343731944	23.4625527333839
CEP57L1	9.65686564538131	11.5900756145141	9.11928264002288	9.62344220481508	7.47500649619619	9.34813713768224	9.72732078156425	3.94776886822514	7.80784716746091	19.1966340545868
ENTPD6	37.4203543758526	42.220989738587	28.8777283600725	34.3694364457682	41.4000359789327	52.3495679710205	30.3978774423883	41.451573116364	45.9795444306031	42.6591867879706
CAMK2D	48.2843282269065	47.1881650019502	34.9572501200877	107.920030439712	94.8750824517209	35.5229211231925	46.2047737124302	94.7464528374034	72.8732402296352	51.1910241455648
TMTC1	0	18.212975965665	3.03976088000763	44.6802673794986	20.125017489759	1.86962742753645	58.3639246893855	7.23757625841276	11.2780014641102	2.13295933939853
TXNDC15	22.9350559077806	33.1145017557545	25.0780272600629	27.4955491566145	21.2750184891738	41.1318034058019	38.909283126257	28.950305033651	18.2183100574088	23.4625527333839
ADGRL2	0	0	0	0	0	0	0	0	0	0
DDX31	18.10662308509	14.9015257900895	9.87922286002479	11.6856083915612	14.375012492685	14.9570194202916	8.51140568386872	19.0808828630882	11.2780014641102	2.13295933939853
NHLRC4	1.20710820567266	0.827862543893863	0	0	0	3.7392548550729	0	1.31592295607505	1.73507714832465	0
ZBTB44	123.125036978612	75.3354914943416	112.471152560282	119.605638831273	136.275118430654	67.3065873913121	100.920953108729	86.8509151009531	89.3564731387193	121.578682345716
PUF60	0	0	0	0	1.1500009994148	0	0	0	0	0
SRPK2	61.5625184893058	65.4011409676152	78.2738426601964	81.7992587409282	67.2750584657657	59.8280776811663	65.6594152755587	67.7700322378649	51.1847758755771	87.4513329153398
AGER	0	0	0	0	0	0	0	0	0.867538574162324	0
SMIM32	0	0	0	0	0	0	0	1.97388443411257	0	0
SFXN2	12.0710820567266	9.93435052672636	9.11928264002288	5.49910983132291	3.4500029982444	9.34813713768224	9.72732078156425	3.94776886822514	4.33769287081162	8.53183735759413
MTRR	57.9411938722878	58.7782406164643	56.2355762801411	42.6181011927525	43.1250374780549	41.1318034058019	41.3411133216481	39.4776886822514	47.7146215789278	10.6647966969927
TCP11	0	0	0	0	0	0	0	0	0	0
COMMD4P1	0	0	0	0	1.1500009994148	0	0	2.63184591215009	0.867538574162324	0
TBILA	0	0	0	0.687388728915363	0	0	0	0.657961478037524	0	0
UBXN2B	33.7990297588346	36.42595193133	45.5964132001144	40.5559350060064	66.7000579660583	18.6962742753645	92.4095474248604	51.3209952869268	56.390007320551	49.0580648061662
FAM92A	3.62132461701799	1.65572508778773	5.31958154001335	7.561276018069	4.0250034979518	3.7392548550729	0	4.60573034626267	5.20523144497394	2.13295933939853
LCORL	35.0061379645072	48.0160275458441	34.9572501200877	41.9307124638372	47.1500409760067	57.9584502536299	43.7729435170391	46.7152649406642	40.7743129856292	63.988780181956
FANCL	28.9705969361439	24.8358763168159	28.1177881400706	24.0586055120377	12.6500109935628	9.34813713768224	24.3183019539106	11.1853451266379	28.6287729473567	49.0580648061662
USP17L11	0	0	0	0	0	0	0	0	0	0
USP17L12	0	0	0	0	0	0	0	0	0	0
USP17L10	0	0	0	0	0	0	0	0	0	0
MIR6731	0	1.65572508778773	0.759940220001907	2.06216618674609	0	0	1.21591509769553	2.63184591215009	1.73507714832465	0
MIR4425	0	0	0	0	0	0	0	0	0	0
RSRP1	98.9828728651584	108.449993250096	104.111810140261	109.982196626458	147.775128424802	76.6547245289944	115.511934281076	139.487833343955	135.336017569322	87.4513329153398
FPR1	14.485298468072	93.5484674600066	56.995516500143	105.170475524051	97.1750844505505	57.9584502536299	172.659943872765	130.27637265143	225.560029282204	76.7865362183472
ZNF25	30.1777051418166	12.417938158408	27.3578479200687	25.4333829698684	37.9500329806884	24.3051565579738	30.3978774423883	23.0286517313133	33.8340043923306	25.5955120727824
UNC13B	10.863973851054	22.3522886851343	14.4388641800362	20.6216618674609	2.3000019988296	3.7392548550729	10.9432358792598	4.60573034626267	3.47015429664929	0
RABL2B	8.44975743970864	6.62290035115091	9.11928264002288	2.74955491566145	5.75000499707399	5.60888228260934	2.43183019539106	5.26369182430019	11.2780014641102	4.26591867879706
CMC2	13.2781902623993	20.6965635973466	11.3991033000286	15.122552036138	14.375012492685	20.5659017029009	25.5342170516062	18.4229213850507	16.4832329090841	17.0636747151883
EPB41L2	25.3492723191259	13.2458007023018	16.718684840042	11.6856083915612	24.7250214874182	24.3051565579738	21.8864717585196	15.133113994863	19.0858486315711	6.3988780181956
FLCN	47.0772200212339	49.6717526336318	45.5964132001144	28.1829378855299	40.8250354792253	41.1318034058019	41.3411133216481	32.8980739018762	65.0653930621743	61.8558208425574
NAT1	2.41421641134533	1.65572508778773	4.55964132001144	8.24866474698436	4.0250034979518	1.86962742753645	9.72732078156425	5.26369182430019	9.54292431578556	6.3988780181956
INPP4A	300.569943212493	233.457237378069	297.896566240748	270.143770463738	238.625207378571	301.010015833368	237.103444050629	286.213242946323	242.910800765451	343.406453643164
CEP63	26.5563805247986	24.008013772922	35.7171903400896	27.4955491566145	21.8500189888812	20.5659017029009	35.2615378331704	40.1356501602889	43.3769287081162	42.6591867879706
MYCN	0	0	0	2.06216618674609	0	0	0	0	0	0
MTFR1L	10.863973851054	9.1064879828325	12.1590435200305	23.3712167831223	15.5250134920998	18.6962742753645	19.4546415631285	23.6866132093509	14.7481557607595	17.0636747151883
LOC646471	8.44975743970864	5.79503780725704	5.31958154001335	4.81172110240754	4.0250034979518	3.7392548550729	9.72732078156425	19.0808828630882	11.2780014641102	0
FLOT2	136.403227241011	153.982433164259	110.191331900277	139.539911969819	131.100113933287	121.525782789869	207.921481705936	126.986565261242	231.63279930134	226.093689976244
GRAP2	137.610335446684	98.5156427233698	117.790734100296	281.829378855299	91.4250794534765	267.356722137712	89.9777172294693	205.941942625745	97.1643203061802	125.844601024513
MIR3917	0	0	0	0	0	0	0	0	0	0
GSS	21.7279477021079	20.6965635973466	25.8379674800648	15.8099407650534	16.6750144915146	14.9570194202916	17.0228113677374	23.6866132093509	18.2183100574088	10.6647966969927
HPS1	71.2193841346871	74.5076289504477	75.2340817801888	85.236202385505	90.8500789537691	87.8724890942131	93.6254625225559	98.6942217056286	69.4030859329859	98.1161296123325
TASP1	3.62132461701799	14.0736632461957	15.95874462004	5.49910983132291	10.3500089947332	7.47850971014579	6.07957548847766	11.1853451266379	12.1455400382725	8.53183735759413
PSG1	0	0	0	0	0	0	0	0	0	0
FAM126B	117.089495950248	115.072893601247	113.231092780284	80.4244812830975	92.5750804528913	106.568763369578	108.216443694902	75.0076084962777	102.369551751154	127.977560363912
ATL3	76.0478169573778	51.3274777214195	63.8349784801602	84.5488136565897	94.3000819520135	63.5673325362392	55.9320944939945	75.6655699743152	68.5355473588236	87.4513329153398
FXYD3	0	0	0	0	0	0	0	0	0	0
C1orf232	0	0	0	0	0	0	0	0	0	0
RPL24	24.1421641134533	48.0160275458441	17.4786250600439	28.1829378855299	67.8500589654731	14.9570194202916	30.3978774423883	28.2923435556135	10.4104628899479	25.5955120727824
RPL17	1.20710820567266	0	3.03976088000763	0.687388728915363	6.32500549678139	1.86962742753645	1.21591509769553	3.94776886822514	0.867538574162324	6.3988780181956
RPL23A	24.1421641134533	37.2538144752239	31.9174892400801	35.0568251746835	36.2250314815662	57.9584502536299	18.238726465433	40.7936116383265	22.5560029282204	29.8614307515794
APP	31.3848133474892	67.8847285992968	57.7554567201449	139.539911969819	113.275098442358	155.179076485525	77.818566252514	151.989101426668	91.091550287044	10.6647966969927
SEZ6L	0	0	0	0	5.75000499707399	0	0	1.31592295607505	0	0
SLC8A3	1.20710820567266	1.65572508778773	1.51988044000381	23.3712167831223	0.575000499707399	3.7392548550729	4.86366039078213	6.57961478037524	4.33769287081162	0
ZNF148	156.924066737446	129.974419391337	163.38714730041	152.600297819211	140.300121928605	142.09168449277	141.046151332682	107.905682398154	127.528170401862	145.0412350791
SLC6A9	3.62132461701799	9.93435052672636	8.35934242002098	1.37477745783073	0	0	0	1.31592295607505	1.73507714832465	6.3988780181956
DUS4L	1.20710820567266	0	3.03976088000763	3.43694364457682	5.75000499707399	0	6.07957548847766	1.31592295607505	1.73507714832465	0
IFNA7	0	0	0	0	0	0	0	0	0	0
PCDHB16	0	0	0	0	0	0	0	0	0	0
PPP4R4	0	0	0	0	0	0	0	0	0	0
PCDH15	0	0	0	0	0	0	0	0	0	2.13295933939853
MTAP	26.5563805247986	31.4587766679668	40.2768316601011	22.683828054207	26.4500229865404	71.045842246385	47.4206888101257	26.9764205995385	31.2313886698436	36.260308769775
MSX1	0	0	0	0	0	0	0	0	0	2.13295933939853
HAS2	0	0	0	0	0	0	0	0	0	0
FAM24B	2.41421641134533	0.827862543893863	0	1.37477745783073	1.1500009994148	0	2.43183019539106	1.31592295607505	0	2.13295933939853
CDC25B	254.699831396932	210.277086149041	210.503440940528	127.166914849342	123.625107437091	215.007154166691	100.920953108729	157.252793250968	100.63447460283	185.567462527672
IL1R1	3.62132461701799	2.48358763168159	6.07952176001526	4.81172110240754	1.7250014991222	0	10.9432358792598	5.92165330233771	3.47015429664929	6.3988780181956
FAM126A	70.0122759290145	57.9503780725704	60.7952176001526	79.0497038252668	87.9750764552321	104.699135942041	79.0344813502096	55.268764155152	65.0653930621743	102.38204829113
ICA1L	9.65686564538131	12.417938158408	15.95874462004	31.6198815301067	26.4500229865404	13.0873919927551	24.3183019539106	29.6082665116886	19.9533872057334	21.3295933939853
LOC101928728	2.41421641134533	1.65572508778773	1.51988044000381	0.687388728915363	1.1500009994148	0	2.43183019539106	0	1.73507714832465	0
RHOH	68.8051677233418	56.2946529847827	106.391630800267	39.8685462770911	22.4250194885886	59.8280776811663	23.1023868562151	48.6891493747768	33.8340043923306	40.5262274485721
OAZ2	28.9705969361439	21.5244261412405	24.318087040061	19.2468844096302	39.6750344798105	16.826646847828	37.6933680285615	34.2139968579512	32.098927244006	14.9307153757897
TPM1	6.03554102836332	3.31145017557545	9.87922286002479	22.683828054207	17.250014991222	7.47850971014579	14.5909811723464	27.634382077576	7.80784716746091	10.6647966969927
BRD2	1.20710820567266	7.45076289504477	1.51988044000381	0	3.4500029982444	1.86962742753645	1.21591509769553	3.28980739018762	1.73507714832465	2.13295933939853
ADAMTSL3	1.20710820567266	0	0	0	0	0	2.43183019539106	0	0	0
DDX24	1.20710820567266	0	0	0.687388728915363	0	0	1.21591509769553	1.31592295607505	1.73507714832465	0
ARHGAP12	41.0416789928706	34.7702268435423	41.036771880103	41.9307124638372	28.1750244856626	46.7406856884112	85.1140568386872	35.5299198140263	42.5093901339539	53.3239834849633
PITRM1	38.6274625815252	39.7374021069054	27.3578479200687	46.0550448373293	51.7500449736659	57.9584502536299	40.1251982239525	28.2923435556135	53.7873915980641	27.7284714121809
BNIP2	107.432630304867	103.482817986733	110.191331900277	174.596737144502	116.725101440602	153.309449057989	99.7050380110336	150.015216992555	110.177398918615	138.642357060905
RAPGEF1	392.310166843616	287.268302731171	331.333935920831	286.641099957706	240.9252093774	366.446975797144	235.887528952933	249.367400176221	317.51911814341	334.87461628557
C21orf62	0	0	0	0	0	0	0	0	0	0
TMEM121B	3.62132461701799	9.1064879828325	4.55964132001144	14.4351633072226	34.500029982444	5.60888228260934	18.238726465433	22.3706902532758	18.2183100574088	6.3988780181956
SAMD1	21.7279477021079	13.2458007023018	14.4388641800362	28.1829378855299	19.5500169900516	13.0873919927551	14.5909811723464	15.133113994863	6.94030859329859	17.0636747151883
KLC4	15.6924066737446	7.45076289504477	14.4388641800362	8.93605347589972	6.90000599648879	9.34813713768224	14.5909811723464	3.28980739018762	9.54292431578556	14.9307153757897
ACTG1P20	9.65686564538131	8.27862543893863	11.3991033000286	8.24866474698436	9.20000799531839	1.86962742753645	1.21591509769553	13.817191038788	4.33769287081162	14.9307153757897
RAB7A	173.823581616864	132.458007023018	97.2723481602441	175.284125873418	230.00019988296	115.91690050726	184.819094849721	147.383371080405	185.653254870737	162.104909794288
SEMA3B	2.41421641134533	1.65572508778773	0.759940220001907	2.74955491566145	0	3.7392548550729	0	1.31592295607505	1.73507714832465	4.26591867879706
MAPKAPK3	95.3615482481404	94.3763300039004	79.7937231002002	153.287686548126	169.050146913975	54.219195398557	117.943764476467	148.041332558443	159.627097645868	95.9831702729339
DAP3	27.7634887304713	38.0816770191177	37.9970110000953	38.4937688192603	36.8000319812736	29.9140388405832	17.0228113677374	33.5560353799137	44.2444672822785	34.1273494303765
LRP8	66.3909513119965	45.5324399141625	53.1958154001335	30.9324928011913	40.2500349795179	59.8280776811663	42.5570284193436	38.8197272042139	29.496311521519	25.5955120727824
CABP1	0	0	0	0	0	0	0	0	0	0
ZNF320	35.0061379645072	15.7293883339834	25.0780272600629	6.18649856023827	18.9750164903442	22.4355291304374	17.0228113677374	10.5273836486004	19.9533872057334	10.6647966969927
DST	22.9350559077806	16.5572508778773	9.11928264002288	31.6198815301067	41.9750364786401	22.4355291304374	36.477452930866	37.5038042481388	31.2313886698436	10.6647966969927
DISC1	1.20710820567266	9.93435052672636	5.31958154001335	8.93605347589972	18.4000159906368	1.86962742753645	8.51140568386872	15.7910754729006	10.4104628899479	8.53183735759413
LINC02574	1.20710820567266	0.827862543893863	0.759940220001907	0	0.575000499707399	0	0	1.31592295607505	0	0
B3GALNT1	2.41421641134533	0	2.27982066000572	2.74955491566145	0	0	0	0.657961478037524	2.60261572248697	2.13295933939853
VPS37A	36.2132461701799	41.3931271946932	42.5566523201068	37.1189913614296	40.2500349795179	54.219195398557	48.6366039078213	34.2139968579512	42.5093901339539	14.9307153757897
MXD3	10.863973851054	19.8687010534527	12.1590435200305	15.8099407650534	5.75000499707399	14.9570194202916	14.5909811723464	7.89553773645028	13.0130786124349	17.0636747151883
MED16	39.8345707871979	45.5324399141625	29.6376685800744	32.3072702590221	35.0750304821514	56.0888228260934	35.2615378331704	33.5560353799137	26.893695799032	36.260308769775
IKBKE	76.0478169573778	83.6141169332802	56.2355762801411	85.236202385505	60.9500529689843	59.8280776811663	86.3299719363827	86.1929536229156	106.707244621966	53.3239834849633
ALG13	53.1127610495972	44.7045773702686	88.1530655202212	61.1775968734673	78.2000679602063	50.4799405434841	75.386736057123	62.5063404135648	72.8732402296352	55.4569428243618
SCARNA1	0	0	0	0.687388728915363	0	0	0	0	0	0
ANKRD11	259.528264219623	240.08013772922	196.824516980494	195.218399011963	207.000179894664	256.138957572493	241.967104441411	234.234286181358	182.183100574088	283.683592140005
CYTOR	7.24264923403598	24.008013772922	6.07952176001526	5.49910983132291	10.3500089947332	16.826646847828	4.86366039078213	3.28980739018762	9.54292431578556	10.6647966969927
HDAC2	53.1127610495972	57.9503780725704	47.1162936401182	41.2433237349218	40.2500349795179	43.0014308333383	36.477452930866	42.767496072439	37.3041586889799	38.3932681091736
NEK4	32.5919215531619	30.6309141240729	28.1177881400706	51.5541546686522	39.1000339801031	29.9140388405832	40.1251982239525	24.3445746873884	33.8340043923306	19.1966340545868
PTK2	9.65686564538131	37.2538144752239	28.1177881400706	73.5505939939439	21.2750184891738	35.5229211231925	37.6933680285615	42.767496072439	25.1586186507074	12.7977560363912
CADPS2	0	0	0	0	0	0	0	0	0	0
TIMM23B	1.20710820567266	4.96717526336318	0.759940220001907	0	2.875002498537	0	0	3.28980739018762	3.47015429664929	8.53183735759413
SMUG1	7.24264923403598	9.1064879828325	8.35934242002098	8.24866474698436	6.90000599648879	3.7392548550729	7.29549058617319	7.89553773645028	16.4832329090841	8.53183735759413
TRPM3	0	0	0	0	0	0	0	0	0	0
CDKN2B-AS1	0	0	7.59940220001907	0.687388728915363	1.1500009994148	1.86962742753645	2.43183019539106	0	1.73507714832465	0
DNAJC8	35.0061379645072	50.4996151775257	33.4373696800839	57.7406532288905	43.7000379777623	24.3051565579738	63.2275850801676	57.2426485892646	45.9795444306031	68.254698860753
OAZ3	0	0	0	0	1.7250014991222	0	0	1.97388443411257	0	2.13295933939853
SDF4	59.1483020779605	78.646941669917	54.7156958401373	55.6784870421444	64.4000559672287	72.9154696739215	54.7161793962989	50.0050723308518	62.4627773396873	51.1910241455648
HEMK1	70.0122759290145	33.1145017557545	69.1545600201735	27.4955491566145	23.5750204880034	63.5673325362392	41.3411133216481	69.08595519394	52.0523144497394	29.8614307515794
UBAC1	18.10662308509	14.9015257900895	9.87922286002479	28.8703266144453	22.4250194885886	16.826646847828	29.1819623446928	26.3184591215009	33.8340043923306	8.53183735759413
NSA2	36.2132461701799	26.4916014046036	12.1590435200305	25.4333829698684	29.9000259847848	29.9140388405832	29.1819623446928	23.6866132093509	12.1455400382725	38.3932681091736
CAMTA1	14.485298468072	15.7293883339834	14.4388641800362	15.122552036138	17.250014991222	7.47850971014579	10.9432358792598	11.8433066046754	10.4104628899479	4.26591867879706
DOK7	4.82843282269065	6.62290035115091	3.79970110000954	1.37477745783073	0.575000499707399	5.60888228260934	1.21591509769553	3.94776886822514	2.60261572248697	0
ADORA1	0	0	0	0	0	0	0	0	0	0
DEFB115	0	0	0	0	0	0	0	0	0	0
DEFB113	0	0	0	0	0	0	0	0	0	0
ATP23	0	0	0	0	0	0	0	0	0	0
RAB27A	98.9828728651584	66.2290035115091	80.5536633202021	55.6784870421444	102.350088947917	104.699135942041	88.7618021317738	82.903146232728	78.9460102487714	113.046844988122
IKZF3	645.802890034875	489.266763441273	620.871159741558	260.520328258923	230.575200382667	446.840955181211	294.251453642319	258.578860868747	258.526495100372	437.256664576699
UBE2W	45.8701118155612	40.5652646507993	57.7554567201449	70.113650349367	68.4250594651805	35.5229211231925	85.1140568386872	69.08595519394	67.6680087846612	38.3932681091736
SNORA73A	35.0061379645072	25.6637388607098	19.7584457200496	28.1829378855299	14.375012492685	48.6103131159476	48.6366039078213	32.8980739018762	16.4832329090841	21.3295933939853
SNORA73B	74.8407087517051	21.5244261412405	19.7584457200496	15.122552036138	12.6500109935628	61.6977051087028	48.6366039078213	30.9241894677636	18.2183100574088	59.7228615031589
STAT6	324.712107325946	269.883189309399	250.780272600629	330.63397860829	405.950352793424	265.487094710176	387.876916164875	401.356501602889	394.730051243857	343.406453643164
PARP4	222.10790984377	193.719835271164	186.945294120469	209.653562319186	213.900185891153	155.179076485525	201.841906217458	173.701830201906	216.017104966419	270.885836103614
GOLGA8N	0	0	0	0.687388728915363	0	1.86962742753645	0	0	0	0
TRNAU1AP	18.10662308509	19.8687010534527	18.2385652800458	10.3108309337304	9.20000799531839	14.9570194202916	14.5909811723464	17.7649599070131	26.893695799032	23.4625527333839
TIMM9	6.03554102836332	9.1064879828325	2.27982066000572	6.87388728915363	3.4500029982444	3.7392548550729	1.21591509769553	3.28980739018762	3.47015429664929	0
PTGR2	3.62132461701799	2.48358763168159	1.51988044000381	3.43694364457682	2.3000019988296	1.86962742753645	0	5.26369182430019	0.867538574162324	0
FBXL2	6.03554102836332	7.45076289504477	10.6391630800267	9.62344220481508	6.90000599648879	7.47850971014579	10.9432358792598	11.8433066046754	17.3507714832465	0
SNORA61	0	0	0	0	0	0	0	0	0	0
SNORA44	0	2.48358763168159	0	0	0	0	0	1.31592295607505	0	0
SNORA16A	2.41421641134533	1.65572508778773	2.27982066000572	2.06216618674609	0.575000499707399	0	0	3.94776886822514	4.33769287081162	0
ZNF670	3.62132461701799	1.65572508778773	2.27982066000572	2.06216618674609	7.47500649619619	1.86962742753645	3.6477452930866	3.94776886822514	3.47015429664929	0
C19orf84	3.62132461701799	0.827862543893863	3.03976088000763	0.687388728915363	4.60000399765919	1.86962742753645	2.43183019539106	0	8.67538574162324	0
ACRV1	1.20710820567266	0.827862543893863	0.759940220001907	2.74955491566145	0	1.86962742753645	0	0.657961478037524	0	4.26591867879706
LINC01715	0	0.827862543893863	0.759940220001907	0.687388728915363	0	3.7392548550729	1.21591509769553	1.97388443411257	0.867538574162324	2.13295933939853
RNU11	0	0	0	0	0	0	0	0	0	0
STAU1	78.4620333687231	126.662969215761	79.7937231002002	94.8596445903201	80.5000699590359	72.9154696739215	94.8413776202515	82.2451847546905	80.6810873970961	66.1217395213545
TIAM1	44.6630036098885	28.1473264923914	26.5979077000667	95.5470333192355	171.925149412512	20.5659017029009	53.5002642986034	151.33113994863	35.5690815406553	29.8614307515794
NARF	27.7634887304713	26.4916014046036	38.7569512200973	17.1847182228841	24.1500209877108	29.9140388405832	40.1251982239525	20.3968058191632	32.9664658181683	34.1273494303765
PLEKHM1	0	0	0.759940220001907	0	0.575000499707399	0	0	0.657961478037524	2.60261572248697	0
VWA7	0	0	0	0	0	0	0	0	0	0
DMAC1	14.485298468072	5.79503780725704	8.35934242002098	10.9982196626458	2.3000019988296	7.47850971014579	2.43183019539106	11.8433066046754	5.20523144497394	4.26591867879706
CNTLN	15.6924066737446	7.45076289504477	6.83946198001716	22.683828054207	30.4750264844922	13.0873919927551	24.3183019539106	22.3706902532758	25.1586186507074	6.3988780181956
HACD4	94.1544400424677	67.8847285992968	66.1147991401659	143.664244343311	157.550136919827	87.8724890942131	113.080104085684	136.198025953767	113.647553215264	134.376438382108
FAM219A	13.2781902623993	28.1473264923914	27.3578479200687	17.8721069517994	20.7000179894664	7.47850971014579	43.7729435170391	17.1069984289756	32.9664658181683	38.3932681091736
C4orf33	18.10662308509	30.6309141240729	14.4388641800362	13.7477745783073	21.2750184891738	7.47850971014579	41.3411133216481	11.8433066046754	39.0392358373046	12.7977560363912
FBXO9	19.3137312907626	27.3194639484975	34.1973099000858	44.6802673794986	48.3000419754215	26.1747839855103	37.6933680285615	63.8222633696398	62.4627773396873	55.4569428243618
UBE2C	9.65686564538131	9.1064879828325	6.07952176001526	7.561276018069	5.17500449736659	20.5659017029009	0	3.28980739018762	0.867538574162324	4.26591867879706
STIM1	130.367686212648	142.392357549745	120.070554760301	138.165134511988	123.050106937383	95.3509988043588	120.375594671858	150.673178470593	133.600940420998	145.0412350791
GAPVD1	120.710820567266	115.900756145141	115.51091344029	121.667805018019	120.750104938554	104.699135942041	119.159679574162	120.406950480867	109.309860344453	89.5842922547383
ADCYAP1R1	0	0	0	0	0	0	0	0	0	0
TPM3	300.569943212493	317.07135431135	237.861288860597	371.189913614296	406.525353293131	308.488525543514	497.309274957472	359.904928486525	383.452049779747	319.94390090978
SLC26A5	0	0	0.759940220001907	0	0.575000499707399	0	0	1.97388443411257	0.867538574162324	6.3988780181956
JOSD1	38.6274625815252	59.6061031603582	43.3165925401087	37.806380090345	45.4250394768845	37.392548550729	31.6137925400838	36.8458427701013	45.1120058564408	46.9251054667677
ENDOU	0	0	1.51988044000381	0	0	0	0	0	0	0
ZNF20	0	0	0	0	0	0	0	0	0	0
BFSP1	4.82843282269065	0	0	2.06216618674609	2.3000019988296	1.86962742753645	0	1.31592295607505	1.73507714832465	0
OTOA	0	0	0	0	0	0	0	0	0	0
CHN1	1.20710820567266	2.48358763168159	0.759940220001907	2.06216618674609	2.3000019988296	0	2.43183019539106	0.657961478037524	0	0
ASPM	57.9411938722878	86.9255671088557	50.1560545201259	57.0532644999751	46.5750404762993	72.9154696739215	65.6594152755587	30.9241894677636	30.3638500956813	106.647966969927
LINC01756	0	0	0	0	0	0	1.21591509769553	0	0.867538574162324	0
LINC01648	0	0	0	0	0	0	0	0	0	0
ZNF226	18.10662308509	5.79503780725704	18.2385652800458	15.8099407650534	12.6500109935628	9.34813713768224	18.238726465433	9.21146069252533	11.2780014641102	6.3988780181956
MATN1-AS1	0	2.48358763168159	6.07952176001526	4.81172110240754	3.4500029982444	0	4.86366039078213	1.31592295607505	6.07277001913627	2.13295933939853
AMFR	73.6336005460325	67.8847285992968	71.4343806801793	110.669585355373	65.5500569666435	102.829508514505	70.5230756663408	70.401878150015	68.5355473588236	89.5842922547383
MIR4420	2.41421641134533	2.48358763168159	1.51988044000381	3.43694364457682	1.7250014991222	0	3.6477452930866	3.28980739018762	4.33769287081162	2.13295933939853
LINC01778	0	0	0	0	0	0	0	0	0	0
VPS52	0	0.827862543893863	0	0	0	0	1.21591509769553	0	0	0
ZNF717	4.82843282269065	4.13931271946932	11.3991033000286	11.6856083915612	14.375012492685	9.34813713768224	8.51140568386872	10.5273836486004	11.2780014641102	10.6647966969927
DCP1A	86.9117908084318	106.794268162308	72.9542611201831	42.6181011927525	60.9500529689843	61.6977051087028	79.0344813502096	59.8744945014147	68.5355473588236	42.6591867879706
SNORD103A	0	0	0	0	0	0	0	0	0	0
SNORD103B	0	0	0	0	0	0	0	0	0	0
SNORD103C	0	0.827862543893863	1.51988044000381	0	1.1500009994148	1.86962742753645	0	0.657961478037524	0	0
N4BP2L1	19.3137312907626	25.6637388607098	29.6376685800744	29.5577153433606	43.7000379777623	24.3051565579738	32.8297076377794	33.5560353799137	52.9198530239017	44.7921461273692
LCP1	1121.4035230699	879.190021615283	620.871159741558	1668.29244507759	2005.60174297941	1078.77502568853	1827.52039183638	1401.45794821993	1505.17942617163	1616.78317926409
WDR25	7.24264923403598	12.417938158408	11.3991033000286	2.74955491566145	2.3000019988296	7.47850971014579	6.07957548847766	4.60573034626267	7.80784716746091	21.3295933939853
STING1	51.9056528439245	67.8847285992968	44.0765327601106	86.6109798433358	114.425099441772	56.0888228260934	109.432358792598	84.219069188803	87.6213959903947	81.0524548971442
HLTF	26.5563805247986	17.3851134217711	26.5979077000667	21.9964393252916	20.125017489759	29.9140388405832	12.1591509769553	14.4751525168255	20.8209257798958	14.9307153757897
LINC01226	2.41421641134533	0	0	0	0	1.86962742753645	0	0	2.60261572248697	0
ABHD18	24.1421641134533	27.3194639484975	37.9970110000953	23.3712167831223	24.1500209877108	24.3051565579738	24.3183019539106	25.0025361654259	41.6418515597915	23.4625527333839
ATP8A1	130.367686212648	79.4748042138109	135.269359160339	114.793917728866	104.650090946747	102.829508514505	107.000528597207	121.064911958904	94.5617045836933	74.6535768789486
TMEM39A	37.4203543758526	48.0160275458441	44.8364729801125	68.7388728915363	46.0000399765919	28.0444114130467	47.4206888101257	40.1356501602889	58.1250844688757	38.3932681091736
TMEM170B	31.3848133474892	46.3603024580564	28.8777283600725	162.911128752941	137.425119430068	50.4799405434841	155.637132505028	181.597367938357	203.004026353984	159.97195045489
DEFB131B	1.20710820567266	0	0	0	0.575000499707399	0	0	0	1.73507714832465	2.13295933939853
OR6M1	0	0	0	0	0	0	0	0	0	0
OR10V1	0	0	0	0	0	0	0	0	0	0
OR51I1	0	0.827862543893863	0	0	0	3.7392548550729	0	0	0	0
OR2A1	0	0	0	0	0	0	0	0	0	0
GOSR1	51.9056528439245	26.4916014046036	40.2768316601011	39.8685462770911	26.4500229865404	48.6103131159476	49.8525190055168	29.6082665116886	46.8470830047655	72.5206175395501
BEST1	8.44975743970864	36.42595193133	7.59940220001907	33.6820477168528	80.5000699590359	18.6962742753645	54.7161793962989	57.2426485892646	53.7873915980641	21.3295933939853
ASNS	1.20710820567266	0	0.759940220001907	0.687388728915363	1.1500009994148	1.86962742753645	0	2.63184591215009	0	2.13295933939853
CNTROB	20.5208394964353	25.6637388607098	23.5581468200591	19.2468844096302	18.4000159906368	31.7836662681196	27.9660472469972	11.8433066046754	20.8209257798958	17.0636747151883
MIR4254	0	0	0	0	0	0	0	0	0	0
SLC39A8	22.9350559077806	56.2946529847827	19.7584457200496	66.6767067047902	39.6750344798105	11.2177645652187	108.216443694902	40.7936116383265	98.8993974545049	23.4625527333839
SPOCD1	0	4.96717526336318	2.27982066000572	20.6216618674609	1.1500009994148	1.86962742753645	4.86366039078213	3.94776886822514	5.20523144497394	2.13295933939853
SLC39A7	1.20710820567266	0	0	0	0	0	0	0	0	0
CCN6	0	0	0	0	0	0	0	0	0	0
CLIP1	94.1544400424677	103.482817986733	88.9130057402231	118.918250102358	119.025103439432	59.8280776811663	80.2503964479051	86.8509151009531	99.7669360286672	78.9194955577457
TACC1	214.865260609734	190.408385095589	159.5874462004	203.467063758948	242.075210376815	179.484233043499	232.239783659847	246.077592786034	193.461102038198	174.90266583068
FBXL16	4.82843282269065	3.31145017557545	3.79970110000954	2.06216618674609	4.60000399765919	11.2177645652187	2.43183019539106	3.94776886822514	4.33769287081162	2.13295933939853
TMEM150A	7.24264923403598	12.417938158408	10.6391630800267	6.18649856023827	9.20000799531839	5.60888228260934	2.43183019539106	11.8433066046754	9.54292431578556	19.1966340545868
IFNL2	0	0	0	0	0	0	0	0	0	0
SLC9C1	0	0	0.759940220001907	0.687388728915363	0.575000499707399	0	0	0	0.867538574162324	0
TMEM39B	12.0710820567266	11.5900756145141	9.87922286002479	27.4955491566145	10.9250094944406	18.6962742753645	6.07957548847766	12.501268082713	17.3507714832465	6.3988780181956
C11orf54	19.3137312907626	14.9015257900895	25.8379674800648	16.4973294939687	20.125017489759	14.9570194202916	9.72732078156425	17.7649599070131	32.9664658181683	40.5262274485721
TNPO1	202.794178553007	166.400371322667	159.5874462004	186.282345536063	167.325145414853	203.789389601473	153.205302309637	146.725409602368	163.964790516679	221.827771297447
MIR5585	0	0	0	0	0	0	0	0	0	0
QRICH1	140.024551858029	143.220220093638	151.228103780379	112.044362813204	150.075130423631	177.614605615963	103.35278330412	143.43560221218	130.130786124349	130.11051970331
SRPX	0	0	0.759940220001907	0	0	0	0	0	0	0
SMC1A	194.344421113299	341.079368084272	224.942305120564	261.207716987838	195.500169900516	170.136095905817	227.376123269064	263.18459121501	227.295106430529	215.428893279252
JUP	62.7696266949785	144.875945181426	60.7952176001526	86.6109798433358	41.9750364786401	99.0902536594317	147.125726821159	36.8458427701013	255.056340803723	63.988780181956
GPN3	4.82843282269065	7.45076289504477	4.55964132001144	6.18649856023827	11.500009994148	7.47850971014579	9.72732078156425	1.97388443411257	10.4104628899479	4.26591867879706
SLC25A24	38.6274625815252	37.2538144752239	41.036771880103	48.1172110240754	87.9750764552321	24.3051565579738	65.6594152755587	32.2401124238387	56.390007320551	55.4569428243618
CASP12	0	0	3.79970110000954	2.06216618674609	0	0	0	0	0	0
MTMR9LP	1.20710820567266	4.13931271946932	3.79970110000954	1.37477745783073	3.4500029982444	0	0	1.97388443411257	1.73507714832465	0
RWDD2A	1.20710820567266	3.31145017557545	6.83946198001716	7.561276018069	3.4500029982444	0	2.43183019539106	6.57961478037524	0.867538574162324	0
TBC1D14	49.4914364325792	44.7045773702686	34.9572501200877	62.5523743312981	60.3750524692769	54.219195398557	65.6594152755587	63.8222633696398	61.595238765525	27.7284714121809
DGUOK	20.5208394964353	8.27862543893863	17.4786250600439	6.87388728915363	17.8250154909294	13.0873919927551	14.5909811723464	19.0808828630882	12.1455400382725	6.3988780181956
GPR108	28.9705969361439	28.9751890362852	22.0382663800553	39.8685462770911	48.3000419754215	29.9140388405832	46.2047737124302	25.6604976434634	28.6287729473567	25.5955120727824
CALU	55.5269774609425	100.171367811157	78.2738426601964	79.0497038252668	58.6500509701547	59.8280776811663	76.6026511548185	41.451573116364	50.3172373014148	63.988780181956
FAM89B	25.3492723191259	35.5980893874361	31.9174892400801	43.3054899216679	33.9250294827366	20.5659017029009	30.3978774423883	30.2662279897261	26.0261572248697	29.8614307515794
RPP14	2.41421641134533	5.79503780725704	7.59940220001907	1.37477745783073	2.3000019988296	3.7392548550729	6.07957548847766	1.97388443411257	10.4104628899479	0
SLC39A4	2.41421641134533	2.48358763168159	4.55964132001144	6.87388728915363	3.4500029982444	7.47850971014579	4.86366039078213	4.60573034626267	2.60261572248697	0
FDFT1	59.1483020779605	57.1225155286766	41.036771880103	61.8649856023827	67.2750584657657	54.219195398557	60.7957548847766	65.7961478037524	72.8732402296352	72.5206175395501
LRTOMT	6.03554102836332	7.45076289504477	8.35934242002098	6.18649856023827	6.90000599648879	5.60888228260934	4.86366039078213	6.57961478037524	5.20523144497394	0
KY	0	3.31145017557545	2.27982066000572	4.81172110240754	0.575000499707399	1.86962742753645	7.29549058617319	0	3.47015429664929	0
IAH1	9.65686564538131	5.79503780725704	12.1590435200305	7.561276018069	9.77500849502579	13.0873919927551	13.3750660746508	10.5273836486004	13.0130786124349	8.53183735759413
INKA1	2.41421641134533	0.827862543893863	2.27982066000572	13.7477745783073	1.7250014991222	7.47850971014579	1.21591509769553	4.60573034626267	6.94030859329859	0
GOLGA8Q	0	0	0	0	0	0	0	0	0	0
CPNE6	1.20710820567266	0.827862543893863	2.27982066000572	2.74955491566145	0	3.7392548550729	0	0	0	0
COX7A2	31.3848133474892	27.3194639484975	18.2385652800458	13.7477745783073	6.90000599648879	24.3051565579738	17.0228113677374	14.4751525168255	17.3507714832465	17.0636747151883
TRIM60	0	0	0	0	0	0	0	0	0	0
SPOCK3	0	0	0	0	0	0	0	0	0	0
CABYR	1.20710820567266	0	1.51988044000381	0.687388728915363	0.575000499707399	0	0	0	1.73507714832465	0
BCL2L12	4.82843282269065	11.5900756145141	6.07952176001526	5.49910983132291	2.3000019988296	1.86962742753645	2.43183019539106	5.92165330233771	6.07277001913627	0
S100PBP	28.9705969361439	62.9175533359336	40.2768316601011	52.2415433975676	31.625027483907	29.9140388405832	35.2615378331704	36.8458427701013	35.5690815406553	19.1966340545868
KIDINS220	159.338283148792	149.015257900895	137.549179820345	216.527449608339	230.00019988296	115.91690050726	214.001057194414	175.017753157981	211.679412095607	132.243479042709
FAM133B	15.6924066737446	9.1064879828325	8.35934242002098	14.4351633072226	3.4500029982444	7.47850971014579	9.72732078156425	15.133113994863	8.67538574162324	2.13295933939853
ZNF154	16.8995148794173	7.45076289504477	20.5183859400515	37.1189913614296	3.4500029982444	14.9570194202916	10.9432358792598	11.8433066046754	13.0130786124349	21.3295933939853
DTD1-AS1	2.41421641134533	1.65572508778773	4.55964132001144	1.37477745783073	0.575000499707399	0	2.43183019539106	1.97388443411257	5.20523144497394	4.26591867879706
TTC23	1.20710820567266	3.31145017557545	0.759940220001907	0	2.3000019988296	0	2.43183019539106	3.94776886822514	2.60261572248697	2.13295933939853
DHFR	12.0710820567266	11.5900756145141	6.07952176001526	6.18649856023827	6.90000599648879	18.6962742753645	4.86366039078213	1.97388443411257	4.33769287081162	21.3295933939853
MTRF1L	10.863973851054	12.417938158408	20.5183859400515	17.8721069517994	9.20000799531839	16.826646847828	15.8068962700419	9.21146069252533	10.4104628899479	12.7977560363912
SLC22A8	0	0	0	0	0	0	0	0	0	0
SSTR3	8.44975743970864	15.7293883339834	18.2385652800458	1.37477745783073	0.575000499707399	16.826646847828	1.21591509769553	3.28980739018762	7.80784716746091	2.13295933939853
FXN	9.65686564538131	26.4916014046036	10.6391630800267	13.7477745783073	12.0750104938554	11.2177645652187	2.43183019539106	9.21146069252533	0.867538574162324	6.3988780181956
SLC4A10	18.10662308509	13.2458007023018	8.35934242002098	2.74955491566145	5.17500449736659	24.3051565579738	6.07957548847766	6.57961478037524	6.94030859329859	2.13295933939853
ADTRP	0	0	0	0.687388728915363	2.875002498537	0	0	3.94776886822514	1.73507714832465	0
PLEKHH1	2.41421641134533	5.79503780725704	3.03976088000763	1.37477745783073	1.1500009994148	0	3.6477452930866	0.657961478037524	16.4832329090841	6.3988780181956
USP39	28.9705969361439	34.7702268435423	29.6376685800744	52.928932126483	38.5250334803957	39.2621759782654	42.5570284193436	26.3184591215009	31.2313886698436	27.7284714121809
ASZ1	0	0	0	0	0	0	0	0	0	0
APBB2	1.20710820567266	1.65572508778773	2.27982066000572	1.37477745783073	0	0	4.86366039078213	1.31592295607505	0	0
TSACC	0	1.65572508778773	0	0	0	0	0	0.657961478037524	0	0
YPEL1	18.10662308509	4.96717526336318	18.9985055000477	10.9982196626458	6.32500549678139	5.60888228260934	10.9432358792598	13.817191038788	6.07277001913627	12.7977560363912
PHACTR1	16.8995148794173	33.9423642996484	15.95874462004	17.8721069517994	13.8000119929776	18.6962742753645	18.238726465433	14.4751525168255	18.2183100574088	14.9307153757897
MORF4L2	39.8345707871979	89.4091547405372	41.7967121001049	51.5541546686522	39.6750344798105	39.2621759782654	53.5002642986034	23.0286517313133	36.4366201148176	51.1910241455648
MIR31HG	0	0	0.759940220001907	0	0	0	0	0	0	0
CASC2	0	0	0	0	0	0	1.21591509769553	0	0	0
MAP7	0	0	0	4.12433237349218	0.575000499707399	0	1.21591509769553	1.97388443411257	0	0
EPHB6	0	1.65572508778773	0.759940220001907	0.687388728915363	1.7250014991222	0	0	1.31592295607505	1.73507714832465	0
PMS1	36.2132461701799	13.2458007023018	20.5183859400515	15.8099407650534	28.75002498537	14.9570194202916	19.4546415631285	25.6604976434634	28.6287729473567	21.3295933939853
MUC6	0	0	0	0	0	1.86962742753645	1.21591509769553	1.31592295607505	0.867538574162324	0
TRIM62	26.5563805247986	18.212975965665	28.1177881400706	17.8721069517994	25.875022486833	14.9570194202916	35.2615378331704	34.2139968579512	27.7612343731944	23.4625527333839
SNAPC2	9.65686564538131	9.93435052672636	4.55964132001144	6.87388728915363	10.9250094944406	0	8.51140568386872	8.55349921448781	4.33769287081162	2.13295933939853
CCL3	0	1.65572508778773	1.51988044000381	0	0.575000499707399	1.86962742753645	0	0	0	0
SLC28A1	0	0	0	0	0	0	0	0	0	0
MIR3605	0	0.827862543893863	0	1.37477745783073	0	0	0	2.63184591215009	0.867538574162324	0
CIB1	22.9350559077806	33.1145017557545	34.9572501200877	21.9964393252916	20.125017489759	24.3051565579738	35.2615378331704	23.6866132093509	20.8209257798958	53.3239834849633
ZSCAN31	1.20710820567266	3.31145017557545	2.27982066000572	0.687388728915363	1.7250014991222	1.86962742753645	0	0	4.33769287081162	0
NRG4	4.82843282269065	1.65572508778773	2.27982066000572	2.06216618674609	1.7250014991222	1.86962742753645	1.21591509769553	3.28980739018762	0.867538574162324	0
SLC10A7	22.9350559077806	31.4587766679668	28.1177881400706	24.0586055120377	32.2000279836144	13.0873919927551	14.5909811723464	20.3968058191632	25.1586186507074	23.4625527333839
TMEM222	21.7279477021079	17.3851134217711	18.9985055000477	12.3729971204765	12.0750104938554	24.3051565579738	15.8068962700419	20.3968058191632	17.3507714832465	14.9307153757897
KIRREL2	0	0	0	0	0	0	0	0	0.867538574162324	0
PWWP2B	13.2781902623993	11.5900756145141	12.1590435200305	13.7477745783073	9.20000799531839	11.2177645652187	8.51140568386872	13.817191038788	15.6156943349218	14.9307153757897
ZNF655	154.509850326101	130.80228193523	145.148582020364	120.293027560189	144.900125926265	112.177645652187	114.29601918338	168.438138377606	123.19047753105	123.711641685115
CCDC167	3.62132461701799	3.31145017557545	3.03976088000763	4.12433237349218	2.3000019988296	5.60888228260934	4.86366039078213	0	6.07277001913627	12.7977560363912
TAS2R4	0	0	3.03976088000763	4.12433237349218	1.7250014991222	0	0	0	0	0
TAS2R3	2.41421641134533	0	0	1.37477745783073	2.3000019988296	1.86962742753645	1.21591509769553	1.31592295607505	1.73507714832465	2.13295933939853
CHADL	0	1.65572508778773	3.79970110000954	0.687388728915363	0	5.60888228260934	0	1.31592295607505	0.867538574162324	0
NEUROD4	0	0	0	0	0	0	0	0	0	0
PSMD5	41.0416789928706	25.6637388607098	32.677429460082	25.4333829698684	28.75002498537	11.2177645652187	20.670556660824	27.634382077576	33.8340043923306	53.3239834849633
CSMD2-AS1	0	0	0	0	0	0	0	0	0	0
IFITM1	533.541826907317	850.214832578998	690.025719761732	215.840060879424	117.875102440017	545.931208840643	346.535802843227	116.459181612642	724.39470942554	273.018795443012
OR1A2	0	0	0	0	0	0	0	0	0	0
HEATR3	20.5208394964353	24.8358763168159	22.7982066000572	33.6820477168528	32.2000279836144	24.3051565579738	37.6933680285615	20.3968058191632	33.8340043923306	6.3988780181956
ZNF687	72.4264923403598	93.5484674600066	74.4741415601869	76.3001489096053	68.4250594651805	59.8280776811663	63.2275850801676	71.0598396280526	68.5355473588236	110.913885648724
ST3GAL4	12.0710820567266	5.79503780725704	10.6391630800267	11.6856083915612	8.05000699590359	11.2177645652187	9.72732078156425	8.55349921448781	19.9533872057334	14.9307153757897
SMIM12	22.9350559077806	16.5572508778773	14.4388641800362	21.3090505963763	34.500029982444	20.5659017029009	19.4546415631285	19.7388443411257	23.4235415023827	21.3295933939853
POTEG	0	0	0	0	0	0	0	0	0	0
LOC653160	3.62132461701799	0.827862543893863	7.59940220001907	10.3108309337304	8.62500749561099	1.86962742753645	6.07957548847766	7.89553773645028	9.54292431578556	10.6647966969927
RBMY1E	0	0	0	0	0	0	0	0	0	0
LPIN1	113.46817133323	90.2370172844311	117.790734100296	68.7388728915363	57.5000499707399	91.6117439492859	59.579839787081	76.3235314523528	55.5224687463887	83.1854142365427
ZMYM1	21.7279477021079	24.8358763168159	12.9189837400324	21.3090505963763	19.5500169900516	11.2177645652187	32.8297076377794	26.9764205995385	25.1586186507074	29.8614307515794
HAGLROS	0	0	0	0	0	0	0	0	0	0
HAGLR	0	0	0	0	0	0	0	0	0	0
RGS20	2.41421641134533	4.96717526336318	0.759940220001907	2.74955491566145	0.575000499707399	0	1.21591509769553	2.63184591215009	2.60261572248697	2.13295933939853
SNTG1	0	0	0	0	0	0	0	0	0	0
PRKACB	166.580932382828	102.654955442839	177.066071260444	109.982196626458	99.4750864493801	155.179076485525	77.818566252514	127.64452673928	93.6941660095309	159.97195045489
CD163L1	1.20710820567266	3.31145017557545	0	2.74955491566145	0.575000499707399	0	3.6477452930866	2.63184591215009	0.867538574162324	0
ZMYM4-AS1	0	0	1.51988044000381	0.687388728915363	0	0	1.21591509769553	0.657961478037524	0.867538574162324	0
NFATC4	0	0	0	0	0	0	1.21591509769553	0	0.867538574162324	0
ARHGAP44	8.44975743970864	9.1064879828325	6.83946198001716	4.12433237349218	0	3.7392548550729	2.43183019539106	1.31592295607505	2.60261572248697	0
NELFCD	37.4203543758526	34.7702268435423	46.3563534201163	45.367656108414	41.4000359789327	63.5673325362392	40.1251982239525	55.268764155152	41.6418515597915	42.6591867879706
HINFP	13.2781902623993	24.8358763168159	19.7584457200496	14.4351633072226	17.250014991222	11.2177645652187	13.3750660746508	13.817191038788	13.0130786124349	8.53183735759413
PLEKHH3	0	2.48358763168159	0.759940220001907	1.37477745783073	0.575000499707399	0	2.43183019539106	0	2.60261572248697	0
KIR3DL2	0	0	0	0	0	0	0	1.31592295607505	0	0
C1orf216	32.5919215531619	11.5900756145141	17.4786250600439	14.4351633072226	20.125017489759	44.8710582608747	6.07957548847766	10.5273836486004	16.4832329090841	29.8614307515794
DCTN2	35.0061379645072	52.9832028092073	32.677429460082	51.5541546686522	41.4000359789327	41.1318034058019	49.8525190055168	40.7936116383265	33.8340043923306	27.7284714121809
STMN4	0	0	0.759940220001907	0	0	0	0	0	0	0
PRMT5	30.1777051418166	38.0816770191177	13.6789239600343	15.122552036138	12.0750104938554	24.3051565579738	14.5909811723464	11.1853451266379	18.2183100574088	12.7977560363912
PRKAA1	98.9828728651584	101.827092898945	105.631690580265	101.046143150558	143.175124427142	117.786527934796	115.511934281076	91.4566454472158	118.852784660238	155.706031776093
VMO1	1.20710820567266	0	0	0.687388728915363	0	0	0	0	0	0
HK3	62.7696266949785	109.27785579399	41.7967121001049	149.163354174634	123.625107437091	72.9154696739215	267.501321493017	128.302488217317	237.705569320477	108.780926309325
PAX6	0	0.827862543893863	0	0	0	0	0	0	0	0
HDLBP	189.515988290608	363.431656769406	263.699256340662	288.015877415537	221.950192887056	203.789389601473	250.47851012528	171.727945767794	163.097251942517	179.168584509477
RECQL5	38.6274625815252	34.7702268435423	25.0780272600629	21.9964393252916	21.8500189888812	44.8710582608747	38.909283126257	25.0025361654259	29.496311521519	34.1273494303765
SUPT5H	117.089495950248	186.269072376119	104.871750360263	101.733531879474	81.0750704587433	110.30801822465	117.943764476467	97.3782987495535	88.488934564557	108.780926309325
CREM	15.6924066737446	20.6965635973466	15.95874462004	12.3729971204765	4.0250034979518	11.2177645652187	30.3978774423883	13.817191038788	13.0130786124349	4.26591867879706
CNTNAP5	0	0	0	0	0	0	0	0	0	0
ATG13	80.8762497800684	83.6141169332802	89.672945960225	95.5470333192355	77.0500669607915	95.3509988043588	63.2275850801676	74.3496470182402	81.5486259712584	74.6535768789486
CNEP1R1	28.9705969361439	9.93435052672636	18.9985055000477	18.5594956807148	24.7250214874182	13.0873919927551	17.0228113677374	16.4490369509381	19.9533872057334	12.7977560363912
ZNF560	0	0	0	0	0	0	0	0	0	0
TSPAN15	1.20710820567266	0.827862543893863	0	2.06216618674609	1.1500009994148	3.7392548550729	1.21591509769553	0	0	0
SH3D21	3.62132461701799	0.827862543893863	1.51988044000381	0.687388728915363	0	3.7392548550729	0	2.63184591215009	0.867538574162324	2.13295933939853
EPB41L3	20.5208394964353	51.3274777214195	11.3991033000286	140.227300698734	94.8750824517209	29.9140388405832	105.784613499511	91.4566454472158	105.839706047803	51.1910241455648
MAPT	0	0.827862543893863	0	0	0	0	0	0.657961478037524	0	0
SNORA63C	0	0	0.759940220001907	0	1.1500009994148	0	0	0.657961478037524	0	0
CCDC186	90.5331154254498	79.4748042138109	91.9527666202307	64.6145405180441	74.7500649619619	50.4799405434841	98.4891229133381	46.7152649406642	61.595238765525	42.6591867879706
OSBPL9	92.9473318367951	84.4419794771741	86.6331850802174	74.2379827228592	68.4250594651805	72.9154696739215	82.6822266432962	55.268764155152	68.5355473588236	66.1217395213545
ARRB1	65.1838431063238	48.0160275458441	57.7554567201449	215.840060879424	205.275178395542	80.3939793840673	131.318830551117	232.918363225283	117.117707511914	102.38204829113
ZNF774	0	4.13931271946932	0	0.687388728915363	0	1.86962742753645	0	0.657961478037524	0	0
MYOM2	0	0.827862543893863	0	0.687388728915363	0	0	0	0.657961478037524	0	6.3988780181956
TECPR2	30.1777051418166	45.5324399141625	42.5566523201068	50.1793772108215	39.1000339801031	41.1318034058019	63.2275850801676	23.6866132093509	87.6213959903947	61.8558208425574
MIR4255	0	0	0	0	0	0	0	0	0	0
LINC01137	1.20710820567266	2.48358763168159	3.79970110000954	2.06216618674609	0	0	2.43183019539106	0.657961478037524	1.73507714832465	0
MIER3	37.4203543758526	53.8110653531011	37.9970110000953	21.3090505963763	33.3500289830292	29.9140388405832	44.9888586147347	26.9764205995385	34.7015429664929	36.260308769775
TNXB	0	0	0	0.687388728915363	0	0	0	0	0	0
MIR6732	0	0	0.759940220001907	1.37477745783073	0	0	0	0	1.73507714832465	0
BCL6	49.4914364325792	83.6141169332802	72.1943209001812	119.605638831273	138.575120429483	50.4799405434841	196.978245826676	140.80375630003	160.49463622003	108.780926309325
LDB2	8.44975743970864	0	0.759940220001907	0	0	0	0	3.28980739018762	1.73507714832465	0
CNN3	0	0.827862543893863	1.51988044000381	2.06216618674609	0.575000499707399	0	0	0	0	0
MIR5581	0	0	0	0	0	0	0	0.657961478037524	0	0
SCAMP2	79.6691415743958	120.04006886461	91.1928264002288	124.417359933681	104.650090946747	59.8280776811663	125.23925506264	98.036260227591	112.780014641102	95.9831702729339
GNL2	36.2132461701799	43.8767148263748	24.318087040061	16.4973294939687	37.9500329806884	37.392548550729	37.6933680285615	26.3184591215009	24.2910800765451	23.4625527333839
TIPARP	57.9411938722878	86.9255671088557	87.3931253002193	63.9271517891288	59.8000519695695	48.6103131159476	80.2503964479051	38.8197272042139	47.7146215789278	59.7228615031589
EGFL6	0	0	0	0	0	0	0	0	0.867538574162324	0
LOC102725023	0	0	0	0	0	0	0	0	0	0
B4GALNT2	0	0	0	0	0	0	0	0	0	2.13295933939853
CHIA	0	0	0	0	0	0	0	0	0	0
MR1	77.2549251630505	53.8110653531011	74.4741415601869	52.928932126483	66.7000579660583	61.6977051087028	57.14800959169	66.4541092817899	98.8993974545049	85.3183735759413
BAG4	37.4203543758526	26.4916014046036	31.9174892400801	33.6820477168528	48.8750424751289	28.0444114130467	36.477452930866	44.0834190285141	46.8470830047655	31.994390090978
BACH2	50.6985446382519	20.6965635973466	63.0750382601583	49.4919884819062	27.6000239859552	46.7406856884112	37.6933680285615	50.6630338088893	32.098927244006	27.7284714121809
DNAJB2	19.3137312907626	19.8687010534527	9.87922286002479	23.3712167831223	9.20000799531839	33.6532936956561	23.1023868562151	18.4229213850507	10.4104628899479	8.53183735759413
TNFRSF11A	2.41421641134533	9.1064879828325	4.55964132001144	7.561276018069	6.32500549678139	5.60888228260934	3.6477452930866	7.89553773645028	6.07277001913627	0
C19orf48	16.8995148794173	42.220989738587	11.3991033000286	11.6856083915612	8.62500749561099	31.7836662681196	13.3750660746508	12.501268082713	16.4832329090841	17.0636747151883
GPR135	6.03554102836332	16.5572508778773	16.718684840042	6.18649856023827	6.32500549678139	1.86962742753645	7.29549058617319	3.94776886822514	8.67538574162324	4.26591867879706
CLEC7A	19.3137312907626	65.4011409676152	25.0780272600629	79.7370925541821	126.500109935628	56.0888228260934	142.262066430377	86.8509151009531	142.276326162621	102.38204829113
NDST4	0	0	0	0	0	0	0	0	0	0
GPRASP2	0	0	0	0	0	0	0	0	0	0
SLC12A1	0	0.827862543893863	0	0	6.90000599648879	0	0	0	0	0
ZNF124	27.7634887304713	40.5652646507993	25.0780272600629	46.7424335662447	29.9000259847848	31.7836662681196	44.9888586147347	36.1878812920638	49.4496987272524	23.4625527333839
AKR1C1	0	0.827862543893863	3.03976088000763	0.687388728915363	1.7250014991222	0	0	0	1.73507714832465	0
DBP	7.24264923403598	4.96717526336318	9.11928264002288	2.74955491566145	8.05000699590359	5.60888228260934	12.1591509769553	11.1853451266379	3.47015429664929	10.6647966969927
DAZL	0	0	0	0	0	0	0	0	0	0
CDKL1	27.7634887304713	19.0408385095589	16.718684840042	19.2468844096302	14.9500129923924	24.3051565579738	14.5909811723464	20.3968058191632	32.9664658181683	29.8614307515794
TNFRSF18	8.44975743970864	1.65572508778773	5.31958154001335	0.687388728915363	1.7250014991222	7.47850971014579	0	0	3.47015429664929	2.13295933939853
EPHA10	0	0.827862543893863	0.759940220001907	0	0	0	0	0	0	0
MANEAL	14.485298468072	1.65572508778773	3.79970110000954	6.87388728915363	6.32500549678139	0	2.43183019539106	5.92165330233771	6.07277001913627	4.26591867879706
P2RX5	4.82843282269065	32.2866392118607	20.5183859400515	15.122552036138	3.4500029982444	5.60888228260934	15.8068962700419	12.501268082713	6.94030859329859	8.53183735759413
C9orf72	30.1777051418166	38.9095395630116	23.5581468200591	109.982196626458	161.575140417779	18.6962742753645	124.023339964944	107.247720920116	127.528170401862	78.9194955577457
GART	36.2132461701799	43.0488522824809	29.6376685800744	37.806380090345	47.1500409760067	59.8280776811663	36.477452930866	26.3184591215009	57.2575458947134	38.3932681091736
USP28	109.846846716212	89.4091547405372	98.7922286002479	57.0532644999751	56.3500489713251	117.786527934796	52.2843492009079	47.3732264187017	60.7277001913627	100.249088951731
PSD3	8.44975743970864	4.13931271946932	4.55964132001144	19.2468844096302	2.3000019988296	5.60888228260934	13.3750660746508	13.1592295607505	3.47015429664929	0
PIAS1	125.539253389957	138.253044830275	139.829000480351	176.658903331248	223.675194386178	170.136095905817	196.978245826676	161.858523597231	145.74648045927	130.11051970331
GNAS	316.262349886238	568.741567655084	370.090887140929	614.525523650335	436.425379277916	422.535798623237	548.377709060685	403.98834751504	317.51911814341	332.741656946171
AGAP6	1.20710820567266	0	1.51988044000381	0	0	0	0	3.28980739018762	1.73507714832465	0
ITGAX	228.143450872133	153.154570620365	253.820033480637	250.209497325192	315.100273839655	142.09168449277	291.819623446928	259.236822346784	292.360499492703	172.769706491281
SLMAP	80.8762497800684	73.6797664065539	60.0352773801507	84.5488136565897	59.8000519695695	87.8724890942131	86.3299719363827	78.9553773645028	65.0653930621743	55.4569428243618
TCL1B	0	0.827862543893863	0	5.49910983132291	0	0	0	0	0	0
C1QTNF6	3.62132461701799	3.31145017557545	3.79970110000954	3.43694364457682	1.7250014991222	5.60888228260934	1.21591509769553	6.57961478037524	6.94030859329859	2.13295933939853
PPP4R3B	92.9473318367951	86.0977045649618	132.989538500334	134.040802138496	131.675114432994	138.352429637697	120.375594671858	114.485297178529	115.382630363589	181.301543848875
L3MBTL4	12.0710820567266	7.45076289504477	13.6789239600343	10.9982196626458	18.9750164903442	3.7392548550729	7.29549058617319	16.4490369509381	17.3507714832465	14.9307153757897
RNF144A	37.4203543758526	24.008013772922	30.3976088000763	21.9964393252916	30.4750264844922	26.1747839855103	24.3183019539106	54.6108026771145	13.0130786124349	53.3239834849633
SLC37A3	18.10662308509	15.7293883339834	22.7982066000572	6.87388728915363	29.3250254850774	22.4355291304374	10.9432358792598	21.7127287752383	20.8209257798958	17.0636747151883
ALKBH5	68.8051677233418	102.654955442839	91.1928264002288	79.7370925541821	77.6250674604989	104.699135942041	96.057292717947	68.4279937159025	78.9460102487714	61.8558208425574
NSUN2	72.4264923403598	81.1305293015986	67.6346795801697	54.9910983132291	67.8500589654731	61.6977051087028	76.6026511548185	45.3993419845891	52.9198530239017	40.5262274485721
MIR3659	0	0	0	0	0	0	0	0	0	0
LINC01343	0	0	0	0	0	0	0	0	0	0
LINC01685	0	0	0	0	0	0	0	0	0	0
DLG4	21.7279477021079	9.1064879828325	9.87922286002479	32.9946589879374	40.8250354792253	22.4355291304374	19.4546415631285	44.0834190285141	21.6884643540581	2.13295933939853
GJA9-MYCBP	0	0	1.51988044000381	0	0	0	0	1.97388443411257	0	0
SMAD2	142.438768269374	129.974419391337	145.908522240366	209.653562319186	182.850158906953	198.180507318863	186.035009947416	188.834944196769	179.580484851601	236.758486673237
LOC105378663	0	0	0	0	0	0	0	0	0	0
TBC1D3L	0	0	0	0	0	1.86962742753645	2.43183019539106	0.657961478037524	0	0
FGD1	0	1.65572508778773	0	0	0	0	0	0.657961478037524	0	0
SMAD1	0	2.48358763168159	1.51988044000381	8.93605347589972	1.7250014991222	3.7392548550729	18.238726465433	5.92165330233771	10.4104628899479	8.53183735759413
CAMK2G	57.9411938722878	25.6637388607098	34.1973099000858	50.1793772108215	63.2500549678139	33.6532936956561	32.8297076377794	47.3732264187017	39.9067744114669	63.988780181956
KIR2DL1	0	0	0	0	0	0	0	0	0	0
RASL10A	0	0.827862543893863	0.759940220001907	2.06216618674609	0.575000499707399	0	0	0	0	0
MMS19	72.4264923403598	60.433965704252	66.1147991401659	66.6767067047902	73.0250634628397	97.2206262318953	62.0116699824721	96.0623757934785	79.8135488229338	104.515007630528
XRCC6	113.46817133323	133.285869566912	90.4328861802269	96.2344220481508	100.625087448795	50.4799405434841	104.568698401816	83.5611077107655	98.8993974545049	66.1217395213545
OXCT2P1	0	0	0	0	0	0	0	0	0	0
PPIEL	10.863973851054	10.7622130706202	9.87922286002479	13.7477745783073	12.6500109935628	13.0873919927551	18.238726465433	15.7910754729006	19.9533872057334	17.0636747151883
EML1	0	0	0	0	0	0	0	0	0	0
WDR60	10.863973851054	8.27862543893863	12.1590435200305	13.7477745783073	14.375012492685	16.826646847828	14.5909811723464	15.7910754729006	6.07277001913627	10.6647966969927
ZDHHC18	60.3554102836332	67.8847285992968	72.9542611201831	35.0568251746835	41.9750364786401	50.4799405434841	72.9549058617319	46.0573034626267	85.0187802679077	74.6535768789486
PABPC4-AS1	3.62132461701799	0.827862543893863	3.03976088000763	6.87388728915363	4.60000399765919	3.7392548550729	2.43183019539106	3.94776886822514	6.07277001913627	0
SNORA55	0	1.65572508778773	0.759940220001907	2.74955491566145	0	0	0	0.657961478037524	0.867538574162324	2.13295933939853
LIMD2	199.172853935989	147.359532813108	168.706728840423	193.156232825217	236.325205379741	218.746409021764	194.546415631285	223.706902532758	209.07679637312	232.49256799444
CXCL11	6.03554102836332	4.13931271946932	1.51988044000381	0.687388728915363	0	1.86962742753645	2.43183019539106	1.97388443411257	4.33769287081162	2.13295933939853
NCK1	43.4558954042159	42.220989738587	46.3563534201163	50.1793772108215	55.2000479719103	44.8710582608747	40.1251982239525	57.2426485892646	39.9067744114669	42.6591867879706
PPIE	20.5208394964353	14.0736632461957	12.9189837400324	13.0603858493919	17.8250154909294	18.6962742753645	10.9432358792598	16.4490369509381	9.54292431578556	12.7977560363912
NPL	12.0710820567266	17.3851134217711	5.31958154001335	38.4937688192603	50.6000439742511	5.60888228260934	38.909283126257	32.2401124238387	39.9067744114669	40.5262274485721
ECEL1	0	0	0	0	0	0	0	0	0	0
LOC101929536	0	0	0	0.687388728915363	0	0	0	0	0	0
RXFP1	0	0	0	0	0	0	0	0	0	0
TRIT1	4.82843282269065	6.62290035115091	12.9189837400324	15.122552036138	8.62500749561099	16.826646847828	17.0228113677374	21.7127287752383	19.0858486315711	4.26591867879706
ZNF627	10.863973851054	9.1064879828325	6.07952176001526	13.0603858493919	2.3000019988296	5.60888228260934	2.43183019539106	5.92165330233771	12.1455400382725	6.3988780181956
OR2T12	0	0	0	0	0	0	0	0	0	0
OR4C16	0	0	0	0	0	0	0	0	0	0
TSPOAP1	249.871398574241	89.4091547405372	145.148582020364	50.1793772108215	40.2500349795179	168.26646847828	66.8753303732542	93.4305298813284	117.985246086076	110.913885648724
ASMTL	0	0	0.759940220001907	1.37477745783073	0	0	0	0.657961478037524	0	0
ATF6B	0	0	4.55964132001144	5.49910983132291	5.75000499707399	0	2.43183019539106	3.28980739018762	7.80784716746091	2.13295933939853
OGDHL	1.20710820567266	0	0	0	0	3.7392548550729	0	0	0	0
OR2J2	0	0	0	0	0	0	0	0	0	0
RAET1G	0	0	0	0	0	0	0	0	0	0
CCDC84	26.5563805247986	17.3851134217711	19.7584457200496	8.93605347589972	17.250014991222	13.0873919927551	13.3750660746508	21.0547672972008	13.0130786124349	23.4625527333839
ZCCHC2	188.308880084935	202.826323253997	208.983560500524	158.099407650534	140.300121928605	160.787958768135	195.762330728981	126.328603783205	288.022806621891	157.838991115491
ZMYM2	138.817443652356	100.999230355051	118.550674320297	159.474185108364	148.925129424216	110.30801822465	151.989387211941	158.568716207043	97.1643203061802	95.9831702729339
TRAF3	68.8051677233418	66.2290035115091	88.9130057402231	86.6109798433358	79.9250694593285	78.5243519565308	43.7729435170391	72.3757625841276	53.7873915980641	36.260308769775
USH1G	0	0	0	0	0	0	0	0	0	0
ANAPC16	26.5563805247986	19.0408385095589	24.318087040061	21.3090505963763	22.4250194885886	16.826646847828	15.8068962700419	31.5821509458011	19.9533872057334	34.1273494303765
UBE2Q2	54.3198692552699	43.0488522824809	37.2370707800934	33.6820477168528	32.2000279836144	44.8710582608747	17.0228113677374	46.7152649406642	29.496311521519	40.5262274485721
MOB1B	70.0122759290145	60.433965704252	69.9145002401754	153.287686548126	106.375092445869	129.004292500015	85.1140568386872	136.198025953767	92.8266274353686	85.3183735759413
MCAT	3.62132461701799	4.13931271946932	3.03976088000763	4.12433237349218	2.3000019988296	0	1.21591509769553	2.63184591215009	6.94030859329859	4.26591867879706
PDE8A	24.1421641134533	24.8358763168159	27.3578479200687	35.7442139035989	48.8750424751289	14.9570194202916	38.909283126257	32.8980739018762	26.893695799032	17.0636747151883
HTATIP2	8.44975743970864	17.3851134217711	14.4388641800362	21.3090505963763	16.6750144915146	0	12.1591509769553	19.0808828630882	17.3507714832465	12.7977560363912
WIPF3	0	0	2.27982066000572	1.37477745783073	0	0	1.21591509769553	0	0	0
FAM49B	153.302742120428	117.556481232929	126.150076520317	138.165134511988	159.27513841895	121.525782789869	188.466840142807	136.198025953767	164.832329090841	147.174194418499
NLGN1	0	0	0	0	0	0	0	1.31592295607505	0	0
NCOA5	31.3848133474892	37.2538144752239	38.7569512200973	26.8081604276992	31.0500269841996	33.6532936956561	25.5342170516062	34.2139968579512	14.7481557607595	40.5262274485721
PSMD12	42.2487871985432	62.0896907920398	37.2370707800934	56.3658757710598	43.7000379777623	43.0014308333383	57.14800959169	35.5299198140263	39.9067744114669	42.6591867879706
NCS1	2.41421641134533	0	0	4.81172110240754	1.1500009994148	0	0	0	0	0
SMAP2	188.308880084935	310.448453960199	306.255908660769	397.31068531308	420.325365286109	220.616036449301	481.502378687431	500.708684786556	411.213284152941	471.384014007076
NTM	0	0	0	0	0	0	0	0	0	0
CLEC10A	0	4.13931271946932	0	12.3729971204765	23.5750204880034	3.7392548550729	10.9432358792598	19.7388443411257	9.54292431578556	0
ITGB6	0	0	0	0	0	0	0	0	0	0
SLC26A7	0	0	6.83946198001716	0	0	0	2.43183019539106	0.657961478037524	0.867538574162324	0
WDR46	0	0	0	0	0.575000499707399	1.86962742753645	1.21591509769553	1.31592295607505	0.867538574162324	2.13295933939853
SORCS2	0	2.48358763168159	0.759940220001907	1.37477745783073	2.3000019988296	1.86962742753645	7.29549058617319	1.31592295607505	2.60261572248697	12.7977560363912
NFYC-AS1	8.44975743970864	2.48358763168159	6.07952176001526	1.37477745783073	5.17500449736659	5.60888228260934	2.43183019539106	9.21146069252533	3.47015429664929	14.9307153757897
PXK	31.3848133474892	40.5652646507993	28.8777283600725	71.4884278071978	56.9250494710325	54.219195398557	41.3411133216481	71.7178011060901	53.7873915980641	70.3876582001515
ANKRD28	92.9473318367951	207.79349851736	153.507924440385	211.715728505932	109.825095444113	155.179076485525	88.7618021317738	96.0623757934785	53.7873915980641	76.7865362183472
GAB3	113.46817133323	41.3931271946932	85.1133046402136	76.3001489096053	80.5000699590359	72.9154696739215	86.3299719363827	92.1146069252533	85.88631884207	125.844601024513
ITIH6	0	0	0	0	0	0	0	0	0	0
WDR83	7.24264923403598	6.62290035115091	9.11928264002288	8.24866474698436	4.0250034979518	9.34813713768224	10.9432358792598	6.57961478037524	3.47015429664929	14.9307153757897
RAB13	2.41421641134533	1.65572508778773	0	4.12433237349218	4.0250034979518	1.86962742753645	4.86366039078213	5.92165330233771	0.867538574162324	0
PGA4	0	0	0	0	0	0	0	0	0	0
PGA3	0	0	0	0	0	0	0	0	0	0
SLFNL1-AS1	1.20710820567266	6.62290035115091	6.83946198001716	4.81172110240754	2.3000019988296	1.86962742753645	6.07957548847766	3.94776886822514	5.20523144497394	4.26591867879706
C1orf127	0	4.13931271946932	2.27982066000572	0.687388728915363	0.575000499707399	1.86962742753645	0	0	0	0
MUC21	0	0	0	0	0	0	0	0	0	0
STYXL1	4.82843282269065	11.5900756145141	3.79970110000954	6.18649856023827	8.62500749561099	14.9570194202916	8.51140568386872	4.60573034626267	8.67538574162324	14.9307153757897
CT47A1	0	0	0	0	0	0	0	0	0	0
UGT8	0	0.827862543893863	3.79970110000954	3.43694364457682	1.7250014991222	13.0873919927551	1.21591509769553	0	3.47015429664929	0
SCMH1	20.5208394964353	24.8358763168159	23.5581468200591	21.3090505963763	16.1000139918072	7.47850971014579	12.1591509769553	17.7649599070131	20.8209257798958	12.7977560363912
JRK	33.7990297588346	26.4916014046036	34.1973099000858	28.8703266144453	30.4750264844922	24.3051565579738	15.8068962700419	45.3993419845891	25.1586186507074	40.5262274485721
MID1	2.41421641134533	0	0	1.37477745783073	0	0	2.43183019539106	0	0	0
PRSS1	2.41421641134533	0	0.759940220001907	0	0	0	0	0	0	0
PRSS2	0	0	0	0	0	0	0	0	0	0
COLQ	26.5563805247986	19.8687010534527	22.7982066000572	8.93605347589972	9.77500849502579	16.826646847828	6.07957548847766	23.6866132093509	6.94030859329859	21.3295933939853
DGKI	3.62132461701799	0.827862543893863	0	0.687388728915363	0	0	1.21591509769553	0	0	0
P2RX7	33.7990297588346	38.9095395630116	26.5979077000667	57.7406532288905	94.3000819520135	28.0444114130467	41.3411133216481	68.4279937159025	55.5224687463887	38.3932681091736
TRPM8	0	0	0.759940220001907	0	0	0	0	0	0	0
DPP10	0	0	0	0	0	0	0	0	0	0
GPR171	28.9705969361439	18.212975965665	25.0780272600629	9.62344220481508	15.5250134920998	0	10.9432358792598	12.501268082713	12.1455400382725	14.9307153757897
FOXJ3	120.710820567266	151.498845532577	110.951272120278	101.733531879474	156.97513642012	84.1332342391402	131.318830551117	101.326067617779	97.1643203061802	98.1161296123325
SMG1	575.79061410586	454.496536597731	481.802099481209	447.490062523901	522.675454234026	403.839524347873	390.308746360266	506.630338088893	526.59591451653	563.101265601212
ZMYND12	0	0	2.27982066000572	0.687388728915363	0	1.86962742753645	0	1.31592295607505	0	0
DOCK9	67.5980595176691	57.9503780725704	77.5139024401945	30.245104072276	48.8750424751289	37.392548550729	18.238726465433	50.0050723308518	22.5560029282204	61.8558208425574
CRISP2	0	0	0	0	0	0	0	0	0	0
DLG1	73.6336005460325	91.064879828325	55.4756360601392	77.674926367436	87.9750764552321	91.6117439492859	83.8981417409917	80.2713003205779	81.5486259712584	95.9831702729339
C3	1.20710820567266	2.48358763168159	8.35934242002098	1.37477745783073	8.62500749561099	3.7392548550729	0	2.63184591215009	0.867538574162324	0
USP21	9.65686564538131	21.5244261412405	25.8379674800648	17.1847182228841	29.3250254850774	11.2177645652187	7.29549058617319	21.7127287752383	15.6156943349218	25.5955120727824
RPS6KB1	45.8701118155612	52.9832028092073	49.396114300124	41.2433237349218	52.3250454733733	43.0014308333383	42.5570284193436	34.2139968579512	29.496311521519	63.988780181956
ADAMTS13	2.41421641134533	2.48358763168159	0.759940220001907	1.37477745783073	0.575000499707399	3.7392548550729	4.86366039078213	0.657961478037524	1.73507714832465	0
SLC28A3	1.20710820567266	0	4.55964132001144	0	0	1.86962742753645	1.21591509769553	1.31592295607505	0.867538574162324	2.13295933939853
COL13A1	1.20710820567266	0	0.759940220001907	0.687388728915363	0	0	0	0	0	4.26591867879706
ZNF326	42.2487871985432	43.0488522824809	44.0765327601106	63.9271517891288	57.5000499707399	24.3051565579738	35.2615378331704	42.1095345944015	36.4366201148176	49.0580648061662
S100A7A	0	0	0	0	0	0	0	0	0	0
NLRP9	3.62132461701799	0	0	2.74955491566145	0	1.86962742753645	1.21591509769553	0	0	0
GATC	31.3848133474892	46.3603024580564	38.7569512200973	25.4333829698684	39.1000339801031	33.6532936956561	47.4206888101257	41.451573116364	26.0261572248697	10.6647966969927
GIPC1	6.03554102836332	11.5900756145141	8.35934242002098	8.24866474698436	8.05000699590359	13.0873919927551	10.9432358792598	6.57961478037524	9.54292431578556	8.53183735759413
PPT2	0	0	0	0	0	0	0	0	0	0
SNAP91	0	0	0	0	0	3.7392548550729	0	0	0	0
POLI	9.65686564538131	14.0736632461957	22.7982066000572	15.122552036138	17.250014991222	18.6962742753645	31.6137925400838	22.3706902532758	20.8209257798958	10.6647966969927
TIMM8B	1.20710820567266	4.96717526336318	3.03976088000763	2.74955491566145	4.0250034979518	5.60888228260934	4.86366039078213	3.94776886822514	4.33769287081162	0
IFT57	3.62132461701799	12.417938158408	5.31958154001335	17.1847182228841	13.2250114932702	5.60888228260934	17.0228113677374	11.8433066046754	4.33769287081162	12.7977560363912
ZNF107	146.060092886392	179.646172024968	246.98057150062	129.229081036088	113.850098942065	166.396841050744	80.2503964479051	96.720337271516	163.097251942517	151.440113097296
ZNF691	6.03554102836332	4.96717526336318	5.31958154001335	6.87388728915363	4.60000399765919	5.60888228260934	2.43183019539106	2.63184591215009	8.67538574162324	8.53183735759413
LOC339539	0	0	0	0.687388728915363	1.1500009994148	0	1.21591509769553	0	0	0
TPRA1	15.6924066737446	14.9015257900895	17.4786250600439	15.8099407650534	14.9500129923924	3.7392548550729	15.8068962700419	19.0808828630882	19.9533872057334	25.5955120727824
SLC2A1-AS1	0	0	0	0.687388728915363	0.575000499707399	0	0	0	0	0
IL17RE	0	1.65572508778773	1.51988044000381	0	0	0	0	0	0.867538574162324	0
YPEL4	0	0	0	2.06216618674609	0	0	4.86366039078213	0	2.60261572248697	0
MIR6733	0	0	0	0	0.575000499707399	0	0	0.657961478037524	0	0
ANO6	85.7046826027591	92.7206049161127	126.910016740318	425.49362319861	192.050166902271	280.444114130467	148.341641918855	261.868668258934	140.541249014296	123.711641685115
COL11A1	0	0	0	0	0	0	0	0	0	0
PPP1R32	1.20710820567266	0	3.79970110000954	4.12433237349218	5.75000499707399	1.86962742753645	2.43183019539106	1.97388443411257	2.60261572248697	0
VCL	154.509850326101	209.449223605147	213.543201820536	831.052973258674	286.350248854285	433.753563188456	297.899198935405	658.619439515561	225.560029282204	155.706031776093
CYP26B1	0	0	0	0	0	0	0	0	0	0
GAD1	0	0	0	0	0	0	0	0	0	0
UBQLN2	67.5980595176691	71.1961787748723	38.7569512200973	61.1775968734673	83.3750724575729	57.9584502536299	58.3639246893855	63.8222633696398	68.5355473588236	89.5842922547383
STOML2	24.1421641134533	28.9751890362852	34.1973099000858	19.9342731385455	19.5500169900516	24.3051565579738	14.5909811723464	19.0808828630882	24.2910800765451	17.0636747151883
UBQLN1	126.74636159563	195.375560358952	162.627207080408	120.293027560189	150.075130423631	130.873919927551	127.671085258031	130.27637265143	144.011403310946	196.232259224665
RAX	0	0	0	0	0	0	0	0	0	0
KCNIP3	0	0	0	0	0	0	2.43183019539106	0	0	0
ZNF708	48.2843282269065	31.4587766679668	48.636174080122	39.8685462770911	44.8500389771771	29.9140388405832	41.3411133216481	28.2923435556135	59.8601616172003	83.1854142365427
MIR6734	0	0	0	0	0	0	0	0	0	0
GRAMD1B	60.3554102836332	67.8847285992968	37.2370707800934	52.928932126483	44.2750384774697	57.9584502536299	19.4546415631285	45.3993419845891	72.8732402296352	59.7228615031589
HHAT	2.41421641134533	1.65572508778773	4.55964132001144	2.74955491566145	5.75000499707399	1.86962742753645	1.21591509769553	7.23757625841276	7.80784716746091	0
OTX2	0	0	0	0	0	0	0	0	0	0
FGR	395.931491460634	288.096165275064	300.936327120755	437.866620319086	505.425439242804	299.140388405832	655.378237657892	487.549455225805	527.463453090693	469.251054667677
SH2D2A	135.196119035338	62.9175533359336	84.3533644202117	24.7459942409531	22.4250194885886	48.6103131159476	19.4546415631285	42.767496072439	44.2444672822785	66.1217395213545
KCND3	0	0.827862543893863	0	0.687388728915363	0	3.7392548550729	0	3.94776886822514	0	0
GOLGA8S	0	0	0	0	0	0	0	0	0	0
TENT2	105.018413893522	125.835106671867	114.750973220288	118.230861373442	133.400115932117	119.656155362333	105.784613499511	101.984029095816	170.037560535815	89.5842922547383
SZT2-AS1	0	0	0	0	0	0	0	0	0	0
MIR6735	0	0	0	0	0	0	0	0	0	0
PLLP	0	0	0	0	2.3000019988296	0	0	0	0	0
SLITRK4	0	9.1064879828325	0	19.9342731385455	31.625027483907	7.47850971014579	17.0228113677374	7.23757625841276	14.7481557607595	6.3988780181956
DAD1	16.8995148794173	27.3194639484975	25.0780272600629	35.0568251746835	25.875022486833	31.7836662681196	29.1819623446928	25.0025361654259	28.6287729473567	10.6647966969927
STX4	38.6274625815252	25.6637388607098	25.0780272600629	18.5594956807148	23.000019988296	16.826646847828	25.5342170516062	22.3706902532758	44.2444672822785	12.7977560363912
SFSWAP	68.8051677233418	82.7862543893863	68.3946198001716	71.4884278071978	63.2500549678139	65.4369599637757	38.909283126257	66.4541092817899	52.9198530239017	78.9194955577457
SMS	9.65686564538131	14.9015257900895	13.6789239600343	21.9964393252916	29.3250254850774	22.4355291304374	17.0228113677374	14.4751525168255	18.2183100574088	8.53183735759413
SLC4A9	0	1.65572508778773	0	1.37477745783073	0	1.86962742753645	2.43183019539106	0	0.867538574162324	0
SIGLEC7	6.03554102836332	9.93435052672636	3.79970110000954	11.6856083915612	16.6750144915146	11.2177645652187	35.2615378331704	13.817191038788	18.2183100574088	4.26591867879706
KCNE3	22.9350559077806	11.5900756145141	6.83946198001716	38.4937688192603	60.9500529689843	22.4355291304374	37.6933680285615	48.0311878967392	37.3041586889799	21.3295933939853
PIBF1	22.9350559077806	16.5572508778773	15.1988044000381	12.3729971204765	18.9750164903442	16.826646847828	21.8864717585196	23.0286517313133	19.9533872057334	27.7284714121809
TRIM37	41.0416789928706	18.212975965665	25.0780272600629	19.9342731385455	21.2750184891738	29.9140388405832	38.909283126257	25.0025361654259	23.4235415023827	21.3295933939853
KDM4A-AS1	1.20710820567266	6.62290035115091	2.27982066000572	0	0	5.60888228260934	2.43183019539106	1.31592295607505	3.47015429664929	0
F11R	14.485298468072	33.1145017557545	39.5168914400992	68.051484162621	27.0250234862478	72.9154696739215	48.6366039078213	53.2948797210394	45.9795444306031	38.3932681091736
TAS2R16	0	0	0	0	0	0	0	0	0	0
PRTN3	0	0	0	0	0	0	0	0	0	0
HTRA1	0	1.65572508778773	0	4.12433237349218	1.7250014991222	0	0	1.97388443411257	0	0
KLK6	0	0	0	0	0	0	0	0	0	0
GGCT	2.41421641134533	9.1064879828325	3.79970110000954	4.12433237349218	2.875002498537	5.60888228260934	3.6477452930866	7.89553773645028	5.20523144497394	4.26591867879706
EIF2B3	19.3137312907626	15.7293883339834	15.1988044000381	13.0603858493919	12.6500109935628	13.0873919927551	13.3750660746508	15.7910754729006	6.07277001913627	21.3295933939853
AANAT	9.65686564538131	10.7622130706202	9.87922286002479	18.5594956807148	0.575000499707399	7.47850971014579	0	7.89553773645028	7.80784716746091	2.13295933939853
PLEKHA8	12.0710820567266	19.8687010534527	25.0780272600629	28.1829378855299	25.3000219871256	35.5229211231925	25.5342170516062	23.6866132093509	23.4235415023827	31.994390090978
STRN3	30.1777051418166	42.220989738587	44.8364729801125	59.1154306867212	40.8250354792253	29.9140388405832	44.9888586147347	38.8197272042139	52.0523144497394	68.254698860753
KCNMA1	0	8.27862543893863	1.51988044000381	16.4973294939687	1.7250014991222	3.7392548550729	18.238726465433	2.63184591215009	3.47015429664929	2.13295933939853
ZNF23	6.03554102836332	10.7622130706202	10.6391630800267	5.49910983132291	7.47500649619619	5.60888228260934	7.29549058617319	6.57961478037524	4.33769287081162	21.3295933939853
TSEN34	0	0	0	0	0.575000499707399	0	0	0	0	0
PTER	28.9705969361439	24.8358763168159	32.677429460082	18.5594956807148	28.75002498537	24.3051565579738	23.1023868562151	28.2923435556135	14.7481557607595	31.994390090978
ATXN3	32.5919215531619	14.0736632461957	21.2783261600534	24.0586055120377	33.9250294827366	20.5659017029009	26.7501321493017	40.7936116383265	26.893695799032	25.5955120727824
LNPK	37.4203543758526	32.2866392118607	33.4373696800839	48.8045997529908	46.5750404762993	28.0444114130467	52.2843492009079	41.451573116364	40.7743129856292	23.4625527333839
STXBP5	44.6630036098885	44.7045773702686	55.4756360601392	83.8614249276743	94.3000819520135	72.9154696739215	85.1140568386872	84.8770306668406	45.1120058564408	104.515007630528
UBTFL1	0	0	0	0	0	0	0	0	0	0
ATL1	8.44975743970864	8.27862543893863	3.79970110000954	8.93605347589972	3.4500029982444	0	3.6477452930866	9.86942217056285	6.94030859329859	10.6647966969927
ABCC3	9.65686564538131	22.3522886851343	18.2385652800458	208.96617359027	27.6000239859552	63.5673325362392	44.9888586147347	74.3496470182402	12.1455400382725	14.9307153757897
CACNA1C	3.62132461701799	0	3.03976088000763	2.06216618674609	0.575000499707399	1.86962742753645	1.21591509769553	1.97388443411257	0	8.53183735759413
SERPINA1	3.62132461701799	18.212975965665	19.7584457200496	53.6163208553983	55.7750484716177	20.5659017029009	115.511934281076	57.9006100673021	111.044937492777	49.0580648061662
LOC101929592	0	0	0	0	0	0	0	1.97388443411257	0	6.3988780181956
MIR6079	0	0	0	0	0	0	0	0	0	0
PLXNA4	7.24264923403598	3.31145017557545	9.11928264002288	10.9982196626458	10.3500089947332	0	2.43183019539106	19.0808828630882	6.07277001913627	8.53183735759413
GPR55	6.03554102836332	7.45076289504477	21.2783261600534	2.74955491566145	5.17500449736659	1.86962742753645	8.51140568386872	13.1592295607505	1.73507714832465	4.26591867879706
SNURF	0	0	0	0	0	0	0	0	0	0
LINC01297-DUXAP10-NBEAP6	0	0	0	0	0	0	0	0	0	0
RELCH	129.160578006975	79.4748042138109	108.671451460273	112.044362813204	136.850118930361	86.0028616666766	142.262066430377	140.145794821993	108.44232177029	149.307153757897
NEUROG2	0	0	0	0	0	0	0	0	0	0
TAS2R7	0	0	0	0	0	0	0	0	0	0
SRPK3	0	4.13931271946932	3.79970110000954	0.687388728915363	0.575000499707399	1.86962742753645	1.21591509769553	3.28980739018762	5.20523144497394	0
RNFT1	8.44975743970864	5.79503780725704	6.83946198001716	11.6856083915612	10.3500089947332	13.0873919927551	10.9432358792598	15.7910754729006	13.8806171865972	12.7977560363912
CCDC24	2.41421641134533	4.13931271946932	0	1.37477745783073	0.575000499707399	3.7392548550729	0	0	0	0
DNAJC17	8.44975743970864	11.5900756145141	9.87922286002479	13.7477745783073	5.75000499707399	5.60888228260934	7.29549058617319	23.6866132093509	10.4104628899479	12.7977560363912
ZNF197	0	0	0	0	0	0	0	0	0	0
PRR20E	0	0	0	0	0	0	0	0	0	0
TTC26	2.41421641134533	3.31145017557545	1.51988044000381	1.37477745783073	0	0	0	0.657961478037524	0.867538574162324	8.53183735759413
USP17L7	0	0	0	0	0	0	0	0	0	0
SFXN5	9.65686564538131	12.417938158408	15.95874462004	9.62344220481508	24.1500209877108	13.0873919927551	18.238726465433	30.2662279897261	18.2183100574088	12.7977560363912
SPRY2	3.62132461701799	4.13931271946932	4.55964132001144	5.49910983132291	0.575000499707399	3.7392548550729	7.29549058617319	5.26369182430019	4.33769287081162	2.13295933939853
SRRD	13.2781902623993	28.9751890362852	18.2385652800458	22.683828054207	12.6500109935628	13.0873919927551	19.4546415631285	16.4490369509381	13.8806171865972	17.0636747151883
CMIP	76.0478169573778	153.154570620365	130.709717840328	348.506085560089	146.050126925679	205.659017029009	201.841906217458	214.495441840233	211.679412095607	136.509397721506
ANAPC15	3.62132461701799	4.13931271946932	3.79970110000954	5.49910983132291	9.20000799531839	0	2.43183019539106	4.60573034626267	1.73507714832465	8.53183735759413
EPB41L5	18.10662308509	25.6637388607098	36.4771305600915	9.62344220481508	5.75000499707399	35.5229211231925	15.8068962700419	8.55349921448781	23.4235415023827	25.5955120727824
FGFR2	0	0	0	2.06216618674609	1.7250014991222	0	0	0	0	0
MECP2	152.095633914756	69.5404536870845	101.072049260254	101.046143150558	95.4500829514283	74.7850971014579	75.386736057123	107.247720920116	108.44232177029	170.636747151883
OR2T27	0	0	0	0	0	0	0	0	0	0
C8orf82	14.485298468072	4.96717526336318	9.87922286002479	4.12433237349218	4.60000399765919	9.34813713768224	3.6477452930866	9.86942217056285	6.07277001913627	4.26591867879706
DNAI2	0	0	0.759940220001907	0.687388728915363	0	3.7392548550729	0	0	2.60261572248697	6.3988780181956
PKP4	18.10662308509	18.212975965665	11.3991033000286	37.806380090345	25.3000219871256	13.0873919927551	24.3183019539106	14.4751525168255	19.9533872057334	27.7284714121809
PRELID3A	1.20710820567266	0	0	2.06216618674609	0	0	0	0.657961478037524	0	0
FAM210A	18.10662308509	10.7622130706202	9.11928264002288	11.6856083915612	5.75000499707399	11.2177645652187	6.07957548847766	9.86942217056285	13.8806171865972	19.1966340545868
ERI3	14.485298468072	14.9015257900895	18.2385652800458	15.122552036138	20.125017489759	7.47850971014579	12.1591509769553	17.1069984289756	15.6156943349218	4.26591867879706
IGDCC4	0	0.827862543893863	0.759940220001907	0.687388728915363	0	0	0	0	0	0
ERI3-IT1	1.20710820567266	3.31145017557545	7.59940220001907	2.06216618674609	1.1500009994148	0	0	7.23757625841276	3.47015429664929	8.53183735759413
SNORA110	0	1.65572508778773	0	0	0	0	0	1.31592295607505	0.867538574162324	0
INSIG2	15.6924066737446	19.8687010534527	14.4388641800362	17.8721069517994	11.500009994148	18.6962742753645	9.72732078156425	12.501268082713	33.8340043923306	19.1966340545868
MIR5584	0	0	0	0	0	0	0	0	0	0
TMEM53	0	0.827862543893863	3.03976088000763	1.37477745783073	2.875002498537	1.86962742753645	3.6477452930866	3.28980739018762	4.33769287081162	0
SNORD145	0	0	0	0	0	0	0	0	0	0
ZNF735	0	0	0	0	0	0	0	0	0	0
ZNF727	0	0	1.51988044000381	0	2.875002498537	0	1.21591509769553	4.60573034626267	0	0
RNU5F-1	2.41421641134533	0	1.51988044000381	0	0.575000499707399	0	0	1.97388443411257	0	0
RNU5D-1	0	0.827862543893863	0.759940220001907	0	1.1500009994148	0	10.9432358792598	1.31592295607505	2.60261572248697	0
TMTC4	13.2781902623993	14.0736632461957	13.6789239600343	30.9324928011913	23.000019988296	13.0873919927551	17.0228113677374	24.3445746873884	20.8209257798958	8.53183735759413
UBL7	20.5208394964353	15.7293883339834	17.4786250600439	21.9964393252916	25.875022486833	29.9140388405832	18.238726465433	24.3445746873884	31.2313886698436	19.1966340545868
C2CD6	1.20710820567266	0	1.51988044000381	0	1.1500009994148	1.86962742753645	0	1.97388443411257	0	0
SNORD160	0	0	0	0	0	0	0	0	0	0
SNORD55	0	0.827862543893863	0	0.687388728915363	0	0	0	1.31592295607505	0	0
SNORD46	0	1.65572508778773	0	3.43694364457682	0	1.86962742753645	0	0.657961478037524	0	0
SNORD38A	1.20710820567266	3.31145017557545	0.759940220001907	0	0	0	1.21591509769553	0.657961478037524	0	4.26591867879706
SNORD38B	0	0	0	0	0.575000499707399	0	0	0	0.867538574162324	4.26591867879706
PUS1	12.0710820567266	11.5900756145141	11.3991033000286	8.93605347589972	9.20000799531839	16.826646847828	6.07957548847766	11.8433066046754	7.80784716746091	8.53183735759413
OR4E2	0	0	0	0	0	0	0	0	0	0
IZUMO2	0	0	0	0	0	0	0	0	0	0
SLC2A11	0	0	0	0	0	0	0	0	0	0
CALCRL	7.24264923403598	0	0	10.9982196626458	6.32500549678139	0	14.5909811723464	1.31592295607505	3.47015429664929	0
FAM228B	6.03554102836332	7.45076289504477	4.55964132001144	4.12433237349218	6.32500549678139	9.34813713768224	6.07957548847766	3.28980739018762	8.67538574162324	2.13295933939853
ATL2	32.5919215531619	26.4916014046036	52.4358751801316	21.9964393252916	24.1500209877108	11.2177645652187	15.8068962700419	26.9764205995385	43.3769287081162	38.3932681091736
FAU	47.0772200212339	76.1633540382354	60.7952176001526	72.1758165361131	75.9000659613767	56.0888228260934	57.14800959169	69.7439166719775	58.1250844688757	25.5955120727824
ENO3	0	0.827862543893863	4.55964132001144	1.37477745783073	6.32500549678139	7.47850971014579	9.72732078156425	3.28980739018762	2.60261572248697	2.13295933939853
TP53TG3C	0	0	0	0	0	0	0	0	0	0
RALBP1	49.4914364325792	43.8767148263748	46.3563534201163	52.2415433975676	53.4750464727881	43.0014308333383	64.4435001778632	40.7936116383265	39.0392358373046	85.3183735759413
LINC01144	0	0.827862543893863	0	0	0	0	0	0	0	8.53183735759413
TAP1	1.20710820567266	3.31145017557545	1.51988044000381	0	0	1.86962742753645	0	0	0	0
NKIRAS2	27.7634887304713	47.1881650019502	38.7569512200973	36.4316026325142	50.6000439742511	18.6962742753645	35.2615378331704	35.5299198140263	36.4366201148176	38.3932681091736
HDHD5	7.24264923403598	18.212975965665	5.31958154001335	8.24866474698436	19.5500169900516	3.7392548550729	3.6477452930866	12.501268082713	6.94030859329859	8.53183735759413
MATR3	270.392238070677	264.088151502142	206.703739840519	235.77433401797	257.025223369207	241.181938152202	226.160208171369	200.678250801445	201.268949205659	251.689202049027
C16orf92	0	0	0	0	0	0	0	0	0	0
ZNF79	20.5208394964353	19.0408385095589	21.2783261600534	19.2468844096302	14.375012492685	22.4355291304374	7.29549058617319	20.3968058191632	26.0261572248697	12.7977560363912
MMP24-AS1-EDEM2	0	1.65572508778773	3.79970110000954	0.687388728915363	1.1500009994148	5.60888228260934	0	2.63184591215009	3.47015429664929	0
ERGIC3	45.8701118155612	56.2946529847827	43.3165925401087	46.0550448373293	44.8500389771771	39.2621759782654	37.6933680285615	41.451573116364	28.6287729473567	44.7921461273692
RELA	94.1544400424677	102.654955442839	97.2723481602441	79.0497038252668	79.9250694593285	87.8724890942131	54.7161793962989	90.1407224911407	67.6680087846612	100.249088951731
STK36	15.6924066737446	14.0736632461957	17.4786250600439	16.4973294939687	14.9500129923924	7.47850971014579	13.3750660746508	13.817191038788	10.4104628899479	12.7977560363912
CANX	255.906939602605	432.144247912597	297.896566240748	346.443919373343	404.800351794009	329.054427246415	373.285934992528	313.189663545861	271.539573712807	253.822161388425
FAM168A	63.9767349006512	59.6061031603582	68.3946198001716	138.852523240903	120.175104438846	63.5673325362392	132.534745648813	149.357255514518	152.686789052569	51.1910241455648
SHC1	48.2843282269065	80.3026667577048	51.6759349601297	78.3623150963514	54.6250474722029	44.8710582608747	34.0456227354749	61.8483789355272	73.7407788037975	55.4569428243618
CASC11	0	0	0	0	0	0	0	0	0	0
GCDH	9.65686564538131	7.45076289504477	7.59940220001907	7.561276018069	6.90000599648879	16.826646847828	4.86366039078213	9.86942217056285	6.94030859329859	19.1966340545868
SYTL4	0	0.827862543893863	2.27982066000572	15.8099407650534	1.1500009994148	5.60888228260934	7.29549058617319	9.86942217056285	1.73507714832465	0
ZNF512	41.0416789928706	24.8358763168159	28.8777283600725	31.6198815301067	44.8500389771771	29.9140388405832	41.3411133216481	30.9241894677636	22.5560029282204	19.1966340545868
YIPF5	16.8995148794173	28.9751890362852	18.2385652800458	23.3712167831223	16.1000139918072	29.9140388405832	24.3183019539106	13.817191038788	22.5560029282204	17.0636747151883
ENAH	0	0	3.79970110000954	6.18649856023827	2.3000019988296	0	0	0	0	2.13295933939853
TK1	10.863973851054	43.8767148263748	15.95874462004	16.4973294939687	8.05000699590359	18.6962742753645	23.1023868562151	7.89553773645028	7.80784716746091	17.0636747151883
TLE4	115.882387744576	116.728618689035	94.2325872802365	100.358754421643	104.075090447039	84.1332342391402	98.4891229133381	100.668106139741	122.322938956888	76.7865362183472
CSDE1	293.327293978457	304.653416152942	301.696267340757	338.882643355274	410.550356791083	261.747839855103	335.592566963967	298.056549550998	242.910800765451	356.204209679555
SMARCA1	0	0	0	0	0.575000499707399	0	0	0.657961478037524	0	0
PRR36	0	0	0	0	0	0	0	0	1.73507714832465	0
AVPR2	6.03554102836332	9.1064879828325	6.07952176001526	8.93605347589972	7.47500649619619	13.0873919927551	12.1591509769553	17.1069984289756	8.67538574162324	17.0636747151883
MIER1	146.060092886392	125.835106671867	126.150076520317	119.605638831273	132.825115432409	121.525782789869	156.853047602724	115.143258656567	123.19047753105	189.833381206469
FAH	2.41421641134533	9.1064879828325	6.07952176001526	10.3108309337304	4.0250034979518	13.0873919927551	0	17.7649599070131	6.94030859329859	0
RPS15AP10	0	4.13931271946932	3.79970110000954	2.74955491566145	5.75000499707399	1.86962742753645	3.6477452930866	4.60573034626267	3.47015429664929	6.3988780181956
ZNF133	18.10662308509	6.62290035115091	8.35934242002098	7.561276018069	5.75000499707399	14.9570194202916	4.86366039078213	8.55349921448781	7.80784716746091	6.3988780181956
NDRG2	1.20710820567266	0.827862543893863	3.03976088000763	1.37477745783073	4.0250034979518	0	3.6477452930866	4.60573034626267	2.60261572248697	4.26591867879706
RPS15	88.1188990141044	118.384343776822	92.7127068402327	128.541692307173	175.375152410757	130.873919927551	150.773472114246	123.038796393017	109.309860344453	136.509397721506
LRRCC1	16.8995148794173	14.0736632461957	9.87922286002479	3.43694364457682	6.90000599648879	11.2177645652187	13.3750660746508	2.63184591215009	10.4104628899479	6.3988780181956
BEAN1	8.44975743970864	0.827862543893863	3.03976088000763	6.87388728915363	1.7250014991222	1.86962742753645	2.43183019539106	7.23757625841276	8.67538574162324	4.26591867879706
PSD	6.03554102836332	7.45076289504477	5.31958154001335	10.9982196626458	3.4500029982444	0	10.9432358792598	6.57961478037524	3.47015429664929	8.53183735759413
TMEM183A	10.863973851054	20.6965635973466	15.95874462004	18.5594956807148	23.000019988296	11.2177645652187	30.3978774423883	14.4751525168255	22.5560029282204	38.3932681091736
ATG101	2.41421641134533	19.8687010534527	8.35934242002098	10.3108309337304	9.20000799531839	7.47850971014579	12.1591509769553	7.23757625841276	19.0858486315711	17.0636747151883
CLK4	9.65686564538131	16.5572508778773	29.6376685800744	19.2468844096302	28.1750244856626	13.0873919927551	12.1591509769553	31.5821509458011	26.893695799032	23.4625527333839
PGM3	37.4203543758526	43.8767148263748	63.8349784801602	44.6802673794986	29.9000259847848	31.7836662681196	47.4206888101257	23.6866132093509	46.8470830047655	23.4625527333839
LOC101929626	0	0	0	0	0	0	0	0	0	0
ARHGEF28	4.82843282269065	0.827862543893863	0	1.37477745783073	2.875002498537	7.47850971014579	0	0	0	4.26591867879706
BID	25.3492723191259	19.8687010534527	28.1177881400706	46.0550448373293	64.4000559672287	48.6103131159476	55.9320944939945	28.950305033651	52.0523144497394	29.8614307515794
ARG1	4.82843282269065	4.96717526336318	15.95874462004	4.12433237349218	5.75000499707399	9.34813713768224	13.3750660746508	4.60573034626267	0	27.7284714121809
CNTF	0	0	0	1.37477745783073	0	1.86962742753645	0	0.657961478037524	0	0
TAFA5	0	0	0	0	0	0	0	0	0	0
TRIM49B	0	0	0	0	0	0	0	0	0	0
NRM	0	0	0	0	0	0	0	0	0	0
B3GALT6	12.0710820567266	7.45076289504477	9.87922286002479	6.18649856023827	10.9250094944406	7.47850971014579	9.72732078156425	10.5273836486004	19.0858486315711	8.53183735759413
CEP164	53.1127610495972	50.4996151775257	53.9557556201354	35.7442139035989	42.5500369783475	54.219195398557	34.0456227354749	39.4776886822514	39.0392358373046	42.6591867879706
IFT22	0	0	2.27982066000572	0.687388728915363	0	1.86962742753645	2.43183019539106	0	0	2.13295933939853
EXO5	4.82843282269065	7.45076289504477	9.11928264002288	4.12433237349218	4.60000399765919	3.7392548550729	4.86366039078213	5.92165330233771	4.33769287081162	6.3988780181956
LMF1	20.5208394964353	14.9015257900895	16.718684840042	8.93605347589972	13.2250114932702	11.2177645652187	13.3750660746508	11.1853451266379	19.0858486315711	21.3295933939853
EPS8L2	4.82843282269065	2.48358763168159	2.27982066000572	2.74955491566145	2.3000019988296	1.86962742753645	1.21591509769553	0.657961478037524	0.867538574162324	2.13295933939853
CRTC3	90.5331154254498	93.5484674600066	99.5521688202498	70.113650349367	90.2750784540617	93.4813713768224	76.6026511548185	76.3235314523528	76.3433945262845	72.5206175395501
TMEM205	4.82843282269065	5.79503780725704	8.35934242002098	20.6216618674609	19.5500169900516	11.2177645652187	13.3750660746508	7.23757625841276	11.2780014641102	4.26591867879706
NSUN4	22.9350559077806	23.1801512290282	18.2385652800458	22.683828054207	28.1750244856626	31.7836662681196	12.1591509769553	24.3445746873884	23.4235415023827	19.1966340545868
TLE1	7.24264923403598	10.7622130706202	13.6789239600343	19.2468844096302	9.77500849502579	9.34813713768224	10.9432358792598	10.5273836486004	9.54292431578556	10.6647966969927
LINC01398	0	0	0	0	0	0	0	0	0	2.13295933939853
MKNK1-AS1	0	0	3.03976088000763	4.12433237349218	3.4500029982444	1.86962742753645	2.43183019539106	4.60573034626267	1.73507714832465	0
KNCN	0	0	0	0	0	0	0	0	0	0
KLHDC7A	0	0	0	0	0	0	0	0	0	0
NLGN4X	0	0	0	0	0	0	0	0	0	0
ENSA	61.5625184893058	60.433965704252	58.5153969401468	60.490208144552	59.2250514698621	37.392548550729	48.6366039078213	53.9528411990769	49.4496987272524	89.5842922547383
TMED8	50.6985446382519	62.9175533359336	43.3165925401087	89.3605347589972	63.8250554675213	28.0444114130467	60.7957548847766	71.0598396280526	52.0523144497394	98.1161296123325
MMP11	0	0	0	0	0	0	0	0	0	0
MOB3C	50.6985446382519	51.3274777214195	44.8364729801125	39.1811575481757	33.9250294827366	41.1318034058019	29.1819623446928	53.2948797210394	54.6549301722264	23.4625527333839
SH2B1	51.9056528439245	53.8110653531011	66.8747393601678	49.4919884819062	47.7250414757141	54.219195398557	51.0684341032123	55.268764155152	60.7277001913627	53.3239834849633
RDM1	0	0	0	0	0	0	0	0	0	0
RETN	4.82843282269065	4.13931271946932	0.759940220001907	11.6856083915612	2.3000019988296	1.86962742753645	7.29549058617319	0	9.54292431578556	0
DIDO1	200.379962141662	139.080907374169	211.26338116053	153.975075277041	168.475146414268	207.528644456546	178.739519361243	168.438138377606	167.434944813328	142.908275739702
PRRC2A	0	0	0	2.06216618674609	2.3000019988296	0	4.86366039078213	1.97388443411257	2.60261572248697	4.26591867879706
CFAP45	0	0	0.759940220001907	1.37477745783073	0	1.86962742753645	0	0.657961478037524	0	0
ADAT1	43.4558954042159	28.9751890362852	39.5168914400992	30.9324928011913	31.0500269841996	57.9584502536299	49.8525190055168	50.0050723308518	35.5690815406553	40.5262274485721
EFCAB14-AS1	0	0.827862543893863	0	6.18649856023827	0.575000499707399	3.7392548550729	0	0.657961478037524	1.73507714832465	0
TMEM234	8.44975743970864	6.62290035115091	9.87922286002479	6.18649856023827	11.500009994148	3.7392548550729	0	4.60573034626267	13.8806171865972	6.3988780181956
CYP4Z2P	0	0	0	0	0	0	0	0	0	0
FAM120B	0	0	1.51988044000381	0	0	0	0	0	0.867538574162324	0
DEDD2	32.5919215531619	33.1145017557545	37.9970110000953	39.8685462770911	38.5250334803957	44.8710582608747	47.4206888101257	40.7936116383265	42.5093901339539	19.1966340545868
LILRB2	22.9350559077806	22.3522886851343	7.59940220001907	38.4937688192603	36.2250314815662	5.60888228260934	43.7729435170391	55.9267256331895	31.2313886698436	14.9307153757897
PRUNE1	31.3848133474892	31.4587766679668	33.4373696800839	70.113650349367	23.000019988296	44.8710582608747	20.670556660824	59.2165330233771	33.8340043923306	21.3295933939853
ZNF511	8.44975743970864	10.7622130706202	4.55964132001144	6.18649856023827	10.9250094944406	7.47850971014579	3.6477452930866	8.55349921448781	5.20523144497394	0
TSC22D4	83.2904661914138	100.171367811157	93.4726470602346	70.113650349367	58.0750504704473	84.1332342391402	89.9777172294693	71.0598396280526	104.972167473641	78.9194955577457
NDUFB3	7.24264923403598	4.96717526336318	3.03976088000763	6.87388728915363	4.0250034979518	0	2.43183019539106	2.63184591215009	13.0130786124349	10.6647966969927
MLEC	97.7757646594857	127.490831759655	96.5124079402422	109.294807897543	86.2500749561099	87.8724890942131	103.35278330412	84.8770306668406	94.5617045836933	74.6535768789486
PLEKHA7	9.65686564538131	4.13931271946932	10.6391630800267	1.37477745783073	1.7250014991222	0	1.21591509769553	2.63184591215009	1.73507714832465	0
IFT52	13.2781902623993	8.27862543893863	6.07952176001526	4.12433237349218	8.62500749561099	20.5659017029009	3.6477452930866	11.1853451266379	2.60261572248697	0
LINC00853	1.20710820567266	0	0	0.687388728915363	0	0	0	0	0	0
ETNPPL	0	0	0.759940220001907	0	0	0	0	0	0	0
SPECC1L	16.8995148794173	14.9015257900895	22.0382663800553	10.3108309337304	17.250014991222	26.1747839855103	18.238726465433	14.4751525168255	13.0130786124349	4.26591867879706
EDF1	22.9350559077806	39.7374021069054	26.5979077000667	29.5577153433606	27.6000239859552	18.6962742753645	20.670556660824	27.634382077576	27.7612343731944	8.53183735759413
POPDC2	2.41421641134533	0.827862543893863	0.759940220001907	1.37477745783073	0.575000499707399	0	2.43183019539106	6.57961478037524	2.60261572248697	4.26591867879706
USP33	88.1188990141044	87.7534296527495	89.672945960225	68.7388728915363	83.3750724575729	89.7421165217495	77.818566252514	78.2974158864653	105.839706047803	119.445723006318
CCDC148	2.41421641134533	0	0	0	0	0	0	0	0	0
EVI5	13.2781902623993	25.6637388607098	18.9985055000477	59.8028194156366	66.7000579660583	14.9570194202916	70.5230756663408	48.6891493747768	32.9664658181683	10.6647966969927
LINC02265	0	0	0	0	0	0	0	0	0	0
LINC01389	1.20710820567266	0	0.759940220001907	2.74955491566145	1.1500009994148	0	4.86366039078213	0	0	2.13295933939853
SKINT1L	0	0	0	0	0	0	0	0	0	0
WDR78	0	0	3.03976088000763	2.06216618674609	1.7250014991222	3.7392548550729	0	0.657961478037524	0.867538574162324	2.13295933939853
SIGIRR	70.0122759290145	24.8358763168159	50.9159947401278	34.3694364457682	62.6750544681065	72.9154696739215	35.2615378331704	73.0337240621651	28.6287729473567	104.515007630528
C16orf70	25.3492723191259	19.8687010534527	18.9985055000477	25.4333829698684	28.1750244856626	22.4355291304374	18.238726465433	34.2139968579512	32.9664658181683	27.7284714121809
BBS12	6.03554102836332	6.62290035115091	4.55964132001144	6.18649856023827	2.875002498537	1.86962742753645	2.43183019539106	1.97388443411257	6.94030859329859	0
SPATA6	4.82843282269065	1.65572508778773	0.759940220001907	6.18649856023827	11.500009994148	0	12.1591509769553	13.817191038788	3.47015429664929	4.26591867879706
LY6L	0	0	0	0	0	0	0	0	0	0
GFOD2	14.485298468072	11.5900756145141	12.9189837400324	14.4351633072226	9.20000799531839	22.4355291304374	12.1591509769553	8.55349921448781	16.4832329090841	8.53183735759413
DDX28	13.2781902623993	9.93435052672636	9.11928264002288	19.2468844096302	20.7000179894664	11.2177645652187	6.07957548847766	9.21146069252533	3.47015429664929	8.53183735759413
LRIF1	20.5208394964353	17.3851134217711	17.4786250600439	15.8099407650534	20.125017489759	20.5659017029009	12.1591509769553	12.501268082713	21.6884643540581	14.9307153757897
DRAM1	22.9350559077806	30.6309141240729	16.718684840042	40.5559350060064	25.875022486833	20.5659017029009	26.7501321493017	28.2923435556135	37.3041586889799	21.3295933939853
BLOC1S4	7.24264923403598	4.96717526336318	5.31958154001335	6.87388728915363	2.3000019988296	11.2177645652187	3.6477452930866	5.92165330233771	6.07277001913627	6.3988780181956
LIN7C	50.6985446382519	37.2538144752239	56.2355762801411	59.8028194156366	50.0250434745437	50.4799405434841	62.0116699824721	43.4254575504766	60.7277001913627	68.254698860753
UFSP2	8.44975743970864	19.8687010534527	10.6391630800267	5.49910983132291	11.500009994148	13.0873919927551	23.1023868562151	13.1592295607505	14.7481557607595	8.53183735759413
SIDT1	106.225522099194	125.835106671867	110.951272120278	35.0568251746835	34.500029982444	93.4813713768224	68.0912454709498	38.1617657261764	58.992623043038	51.1910241455648
RIMS1	2.41421641134533	0	0	0	0	0	0	0	0	0
KPNA4	133.989010829666	102.654955442839	121.590435200305	94.8596445903201	104.650090946747	112.177645652187	110.648273890293	117.117143090679	119.720323234401	98.1161296123325
KPNA3	63.9767349006512	77.8190791260232	62.3150980401564	80.4244812830975	53.4750464727881	59.8280776811663	53.5002642986034	43.4254575504766	63.3303159138496	74.6535768789486
IQCA1	2.41421641134533	0	0	0	0	0	0	0	0	0
AGBL4-IT1	0	0	0	0	0	0	0	0	0	0
TDRD1	0	0.827862543893863	0	0	0	0	0	0	0.867538574162324	0
PAF1	41.0416789928706	38.0816770191177	21.2783261600534	28.1829378855299	26.4500229865404	39.2621759782654	29.1819623446928	28.950305033651	25.1586186507074	21.3295933939853
PSPH	9.65686564538131	9.93435052672636	3.03976088000763	0.687388728915363	1.7250014991222	3.7392548550729	0	3.94776886822514	5.20523144497394	0
FAM110D	0	0	0	0	0	0	0	0	0	0
SPEF2	7.24264923403598	2.48358763168159	6.83946198001716	0.687388728915363	10.9250094944406	7.47850971014579	4.86366039078213	7.23757625841276	8.67538574162324	2.13295933939853
MIR4421	0	0	0	0	0	0	0	0	0	0
MIR6500	0	0	0	0	0	0	0	0	0	0
LINC01562	0	0	0	0	0	0	0	1.31592295607505	0	0
FHL1	2.41421641134533	10.7622130706202	7.59940220001907	30.9324928011913	9.77500849502579	7.47850971014579	2.43183019539106	27.634382077576	6.07277001913627	2.13295933939853
MTUS2	4.82843282269065	5.79503780725704	6.07952176001526	0	1.7250014991222	1.86962742753645	1.21591509769553	3.28980739018762	0.867538574162324	4.26591867879706
SATB2	2.41421641134533	2.48358763168159	1.51988044000381	0.687388728915363	4.60000399765919	3.7392548550729	4.86366039078213	1.31592295607505	7.80784716746091	2.13295933939853
TCP10L2	0	0	0	0	0	0	0	0	0	0
ACIN1	188.308880084935	207.79349851736	170.986549500429	160.848962566195	174.800151911049	175.744978188426	166.580368384288	169.096099855644	204.739103502308	200.498177903462
LOC100505841	0	0	0	0	0	0	0	0	0	0
DPY19L1	44.6630036098885	33.9423642996484	20.5183859400515	57.7406532288905	27.0250234862478	29.9140388405832	34.0456227354749	47.3732264187017	27.7612343731944	29.8614307515794
TTC39A-AS1	1.20710820567266	0	0	0	0	0	0	0	0	0
TRIM55	0	0	1.51988044000381	0	0	0	0	0	0	0
AIF1	0	0	0	0	0	0	1.21591509769553	0	0	0
NAP1L1	144.85298468072	154.810295708152	129.949777620326	406.934127517895	228.275198383838	224.355291304374	151.989387211941	236.208170615471	96.2967817320179	191.966340545868
SLC52A2	9.65686564538131	28.9751890362852	22.0382663800553	13.0603858493919	8.62500749561099	18.6962742753645	19.4546415631285	13.1592295607505	14.7481557607595	25.5955120727824
PNOC	2.41421641134533	4.13931271946932	6.07952176001526	6.87388728915363	1.7250014991222	1.86962742753645	3.6477452930866	2.63184591215009	0	0
CFAP298	2.41421641134533	6.62290035115091	4.55964132001144	4.12433237349218	6.90000599648879	3.7392548550729	6.07957548847766	2.63184591215009	3.47015429664929	0
SLC49A4	8.44975743970864	4.13931271946932	9.87922286002479	19.9342731385455	29.9000259847848	13.0873919927551	31.6137925400838	32.8980739018762	13.0130786124349	10.6647966969927
LRP11	2.41421641134533	0	0.759940220001907	7.561276018069	3.4500029982444	3.7392548550729	4.86366039078213	7.23757625841276	6.94030859329859	4.26591867879706
UTP4	2.41421641134533	7.45076289504477	3.03976088000763	4.12433237349218	4.60000399765919	0	1.21591509769553	2.63184591215009	5.20523144497394	4.26591867879706
BBS1	13.2781902623993	9.1064879828325	29.6376685800744	2.06216618674609	9.77500849502579	9.34813713768224	10.9432358792598	21.7127287752383	12.1455400382725	17.0636747151883
SMU1	55.5269774609425	80.3026667577048	55.4756360601392	43.9928786505832	55.7750484716177	46.7406856884112	55.9320944939945	59.2165330233771	72.0057016554729	66.1217395213545
PARVA	0	0	0	0	1.1500009994148	0	0	0	0	0
SLC45A2	0	0.827862543893863	0	0	0	0	1.21591509769553	0	0	0
RNF19A	121.917928772939	201.170598166209	221.142604020555	138.852523240903	121.900105937969	166.396841050744	133.750660746508	125.670642305167	154.421866200894	153.573072436694
MYO3A	0	0	0	0	0	0	0	0	0	0
KANK1	9.65686564538131	6.62290035115091	9.87922286002479	17.8721069517994	10.3500089947332	1.86962742753645	19.4546415631285	13.817191038788	3.47015429664929	8.53183735759413
TMEM269-DT	0	1.65572508778773	2.27982066000572	0	0	0	0	0	0	0
MEGF10	0	0	0	0	0	0	0	0.657961478037524	0	0
NFYC	47.0772200212339	53.8110653531011	34.1973099000858	51.5541546686522	47.1500409760067	33.6532936956561	24.3183019539106	45.3993419845891	60.7277001913627	44.7921461273692
FRMD4A	9.65686564538131	9.1064879828325	24.318087040061	17.1847182228841	17.8250154909294	9.34813713768224	6.07957548847766	25.6604976434634	16.4832329090841	25.5955120727824
UCMA	0	0	0	0	0	0	0	0	0	0
FGFR1	7.24264923403598	4.13931271946932	6.07952176001526	8.93605347589972	12.6500109935628	7.47850971014579	1.21591509769553	10.5273836486004	13.8806171865972	10.6647966969927
RAD21L1	0	0	0	0	0	0	0	0	0	0
C1orf109	9.65686564538131	4.13931271946932	9.87922286002479	4.81172110240754	3.4500029982444	14.9570194202916	3.6477452930866	9.86942217056285	9.54292431578556	12.7977560363912
NALCN	0	0	0	0	0	0	0	0	0	0
TXNDC12-AS1	2.41421641134533	0	0.759940220001907	0	1.7250014991222	0	0	0	1.73507714832465	2.13295933939853
BTF3L4	27.7634887304713	23.1801512290282	15.95874462004	21.9964393252916	34.500029982444	14.9570194202916	44.9888586147347	28.2923435556135	32.098927244006	12.7977560363912
SLC22A4	4.82843282269065	7.45076289504477	0	4.12433237349218	5.17500449736659	0	15.8068962700419	3.94776886822514	5.20523144497394	10.6647966969927
TMEM70	13.2781902623993	26.4916014046036	9.11928264002288	21.9964393252916	8.05000699590359	14.9570194202916	9.72732078156425	27.634382077576	16.4832329090841	14.9307153757897
KIR2DL5B	0	0	0	0	0	0	0	0	0	0
FOXL2NB	0	0	0	0	0	0	0	0	0	0
HLA-DPA1	0	21.5244261412405	0	19.2468844096302	0.575000499707399	0	1.21591509769553	3.28980739018762	1.73507714832465	2.13295933939853
CAB39L	8.44975743970864	4.13931271946932	3.79970110000954	6.18649856023827	6.32500549678139	5.60888228260934	4.86366039078213	5.26369182430019	5.20523144497394	2.13295933939853
UST	10.863973851054	6.62290035115091	16.718684840042	6.18649856023827	12.0750104938554	7.47850971014579	9.72732078156425	6.57961478037524	5.20523144497394	2.13295933939853
DYNC2LI1	2.41421641134533	2.48358763168159	3.79970110000954	1.37477745783073	0	0	0	0.657961478037524	0	0
MTMR2	35.0061379645072	24.8358763168159	50.9159947401278	33.6820477168528	36.8000319812736	35.5229211231925	30.3978774423883	26.3184591215009	39.9067744114669	53.3239834849633
DHDDS	28.9705969361439	49.6717526336318	34.1973099000858	39.1811575481757	30.4750264844922	37.392548550729	19.4546415631285	39.4776886822514	30.3638500956813	19.1966340545868
TSC22D3	153.302742120428	331.972880101439	324.494473940814	365.003415054058	237.475206379156	241.181938152202	256.558085613757	252.657207566409	267.201880841996	383.932681091736
UTY	141.231660063702	0	0	0	201.25017489759	143.961311920306	0	0	0	151.440113097296
NRTN	0	0	0	2.06216618674609	1.1500009994148	0	0	0	0.867538574162324	0
NOTCH4	0	0	0	0	0	0	0	0	0	0
ROR2	0	8.27862543893863	0	0.687388728915363	1.1500009994148	3.7392548550729	2.43183019539106	0.657961478037524	0.867538574162324	8.53183735759413
OVOL1	0	0	0.759940220001907	0	0	0	0	0	0	0
YBX1	155.716958531774	214.416398868511	137.549179820345	186.969734264979	232.300201881789	127.134665072478	138.614321137291	162.516485075268	144.011403310946	185.567462527672
CAPZA2	53.1127610495972	54.638927896995	50.9159947401278	113.419140271035	106.375092445869	74.7850971014579	97.2732078156425	81.5872232766529	98.0318588803426	36.260308769775
MIR181D	0	0	0	0	0	0	0	0	0	0
CCDC90B	28.9705969361439	37.2538144752239	38.7569512200973	20.6216618674609	33.3500289830292	35.5229211231925	37.6933680285615	17.1069984289756	30.3638500956813	17.0636747151883
LGALS3BP	102.604197482176	239.252275185327	118.550674320297	209.653562319186	100.625087448795	140.222057065234	245.614849734497	55.268764155152	477.146215789278	100.249088951731
LDHA	188.308880084935	307.137003784623	164.147087520412	180.095846975825	201.25017489759	198.180507318863	311.274265010056	184.229213850507	191.726024889874	330.608697606772
RESP18	0	0	0	0	0	0	0	0	0	0
ECHDC2	15.6924066737446	14.9015257900895	8.35934242002098	12.3729971204765	5.75000499707399	5.60888228260934	14.5909811723464	11.8433066046754	11.2780014641102	21.3295933939853
FLOT1	0	0.827862543893863	0	0	0	0	0	0	0	0
ANAPC13	18.10662308509	18.212975965665	16.718684840042	15.122552036138	24.7250214874182	3.7392548550729	25.5342170516062	9.86942217056285	19.9533872057334	19.1966340545868
HDHD3	8.44975743970864	9.1064879828325	17.4786250600439	2.74955491566145	4.60000399765919	11.2177645652187	6.07957548847766	3.28980739018762	5.20523144497394	10.6647966969927
OR2AP1	0	0	0	0	0	0	0	0	0	0
PKLR	0	0	0	0	0	0	0	0	0	0
TTC21B	27.7634887304713	38.0816770191177	41.036771880103	37.1189913614296	55.2000479719103	20.5659017029009	24.3183019539106	30.2662279897261	26.893695799032	34.1273494303765
ARMC5	20.5208394964353	16.5572508778773	19.7584457200496	14.4351633072226	5.17500449736659	26.1747839855103	12.1591509769553	15.7910754729006	20.8209257798958	2.13295933939853
WNT5B	1.20710820567266	5.79503780725704	3.79970110000954	4.12433237349218	2.3000019988296	0	2.43183019539106	3.94776886822514	0	0
PCDHGA5	0	0.827862543893863	0	3.43694364457682	0	0	3.6477452930866	0	0.867538574162324	0
SURF4	90.5331154254498	118.384343776822	108.671451460273	90.7353122168279	100.625087448795	106.568763369578	92.4095474248604	86.1929536229156	92.8266274353686	113.046844988122
PTPN7	103.811305687849	87.7534296527495	93.4726470602346	48.1172110240754	51.7500449736659	87.8724890942131	65.6594152755587	58.5585715453396	51.1847758755771	93.8502109335354
BPIFA2	0	0	0	0	0	0	0	0	0	0
ADAD2	0	0	0	0	0	0	0	0	0	0
GOLGA8G	0	0	0	0	0	0	0	0	0	0
TBXA2R	0	3.31145017557545	9.11928264002288	22.683828054207	1.1500009994148	16.826646847828	6.07957548847766	15.7910754729006	2.60261572248697	2.13295933939853
PTGFR	0	0	0	2.06216618674609	0.575000499707399	0	1.21591509769553	1.31592295607505	3.47015429664929	0
DGCR2	90.5331154254498	91.8927423722188	113.231092780284	92.797478403574	94.8750824517209	125.265037644942	114.29601918338	93.4305298813284	128.395708976024	110.913885648724
LOC100507564	1.20710820567266	1.65572508778773	0	0.687388728915363	0	0	0	0.657961478037524	0.867538574162324	0
USP45	25.3492723191259	34.7702268435423	34.9572501200877	26.1207716987838	50.6000439742511	20.5659017029009	20.670556660824	28.950305033651	32.098927244006	42.6591867879706
CCDC138	3.62132461701799	9.1064879828325	2.27982066000572	2.06216618674609	3.4500029982444	5.60888228260934	3.6477452930866	8.55349921448781	3.47015429664929	6.3988780181956
LINC01771	1.20710820567266	0	0	1.37477745783073	0	0	0	0	0	0
SLC25A3P1	0	0	0	0	0	0	0	0	0	0
XPOT	51.9056528439245	71.1961787748723	53.1958154001335	40.5559350060064	55.2000479719103	71.045842246385	57.14800959169	40.7936116383265	55.5224687463887	44.7921461273692
FEM1A	38.6274625815252	42.220989738587	64.5949187001621	35.7442139035989	43.7000379777623	52.3495679710205	47.4206888101257	32.8980739018762	40.7743129856292	25.5955120727824
ERBIN	290.913077567112	289.751890362852	269.778778100677	456.426115999801	393.875342299569	293.531506123222	346.535802843227	321.743162760349	353.088199684066	424.458908540308
TRAPPC3	12.0710820567266	14.9015257900895	12.1590435200305	8.24866474698436	21.2750184891738	26.1747839855103	14.5909811723464	20.3968058191632	13.8806171865972	25.5955120727824
ITGA2	3.62132461701799	0.827862543893863	3.03976088000763	9.62344220481508	5.17500449736659	14.9570194202916	2.43183019539106	5.26369182430019	2.60261572248697	4.26591867879706
AUH	6.03554102836332	12.417938158408	6.07952176001526	8.24866474698436	14.9500129923924	16.826646847828	15.8068962700419	8.55349921448781	11.2780014641102	4.26591867879706
DGAT2	4.82843282269065	9.1064879828325	11.3991033000286	13.0603858493919	9.77500849502579	3.7392548550729	35.2615378331704	14.4751525168255	34.7015429664929	27.7284714121809
SAMD12-AS1	0	0	0	0	0	0	0	0	0	0
TFDP1	32.5919215531619	48.8438900897379	25.0780272600629	30.245104072276	39.1000339801031	28.0444114130467	48.6366039078213	21.7127287752383	25.1586186507074	72.5206175395501
ATAT1	0	0	0	0	0	0	0	0	0	0
PANK2	39.8345707871979	48.8438900897379	36.4771305600915	50.8667659397369	40.8250354792253	57.9584502536299	38.909283126257	52.6369182430019	104.104628899479	44.7921461273692
ADGRG1	438.180278659177	156.46602079594	278.138120520698	104.483086795135	96.6000839508431	314.097407826123	116.727849378771	100.010144661704	146.614019033433	292.215429497599
MIR302B	0	0	0	0	0	0	0	0	0	0
MIR4781	0	0	0	0	0	0	0	0	0	0
C17orf80	21.7279477021079	15.7293883339834	27.3578479200687	12.3729971204765	10.9250094944406	1.86962742753645	7.29549058617319	14.4751525168255	10.4104628899479	25.5955120727824
CASC1	1.20710820567266	0.827862543893863	0.759940220001907	1.37477745783073	0	0	0	0.657961478037524	0	6.3988780181956
CT47A3	0	0	0	0	0	0	0	0	0	0
PTPN5	0	0	0	0	0.575000499707399	0	0	0	0	0
CYB5RL	24.1421641134533	5.79503780725704	12.1590435200305	3.43694364457682	8.62500749561099	5.60888228260934	6.07957548847766	9.21146069252533	6.94030859329859	14.9307153757897
C10orf95	1.20710820567266	0	0.759940220001907	1.37477745783073	0	0	6.07957548847766	0.657961478037524	0.867538574162324	0
MEA1	19.3137312907626	14.9015257900895	11.3991033000286	15.122552036138	9.77500849502579	22.4355291304374	4.86366039078213	15.133113994863	10.4104628899479	8.53183735759413
CEACAM4	0	2.48358763168159	0	1.37477745783073	0	0	0	0	0	0
CDR2	18.10662308509	24.008013772922	20.5183859400515	8.93605347589972	10.9250094944406	22.4355291304374	6.07957548847766	13.817191038788	8.67538574162324	8.53183735759413
CDO1	0	0	0	0	0	0	0	1.31592295607505	0	0
CDC42	214.865260609734	205.309910885678	168.706728840423	249.522108596277	228.850198883545	168.26646847828	272.364981883799	251.999246088372	253.321263655398	249.556242709628
YWHAH	73.6336005460325	76.9912165821293	50.9159947401278	184.220179349317	70.1500609643027	143.961311920306	81.4663115456006	135.54006447573	61.595238765525	59.7228615031589
SSBP3-AS1	12.0710820567266	9.1064879828325	8.35934242002098	10.9982196626458	4.0250034979518	14.9570194202916	7.29549058617319	19.0808828630882	13.8806171865972	0
KIR2DS3	0	0	0	0	0	0	0	0	0	0
MCM9	33.7990297588346	43.0488522824809	20.5183859400515	30.9324928011913	33.9250294827366	20.5659017029009	31.6137925400838	28.950305033651	36.4366201148176	29.8614307515794
WDR55	36.2132461701799	38.0816770191177	23.5581468200591	26.8081604276992	23.000019988296	24.3051565579738	31.6137925400838	27.634382077576	19.0858486315711	31.994390090978
FCAR	0	0	0	0	0	0	1.21591509769553	0	0	0
MROH7	0	0.827862543893863	0	0	0	0	0	0	0	0
MROH7-TTC4	0	0	0	0	0	0	0	0	0	0
CDK5RAP2	70.0122759290145	94.3763300039004	95.7524677202403	63.9271517891288	55.2000479719103	80.3939793840673	53.5002642986034	65.1381863257148	45.1120058564408	83.1854142365427
ARL4A	4.82843282269065	18.212975965665	6.07952176001526	19.2468844096302	20.7000179894664	3.7392548550729	13.3750660746508	11.8433066046754	9.54292431578556	8.53183735759413
NBPF8	4.82843282269065	14.9015257900895	6.83946198001716	8.24866474698436	5.75000499707399	13.0873919927551	14.5909811723464	32.2401124238387	6.07277001913627	12.7977560363912
KCNA6	0	3.31145017557545	1.51988044000381	1.37477745783073	5.75000499707399	0	3.6477452930866	2.63184591215009	1.73507714832465	0
KCNA5	0	0.827862543893863	0	0	0	0	0	0	0	0
IL5RA	0	3.31145017557545	3.03976088000763	1.37477745783073	1.1500009994148	0	2.43183019539106	0	0.867538574162324	0
CALN1	0	0	0	0	0	0	0	0	0	4.26591867879706
BAIAP2L2	0	0.827862543893863	2.27982066000572	1.37477745783073	0.575000499707399	0	3.6477452930866	0.657961478037524	2.60261572248697	0
DDX51	36.2132461701799	24.008013772922	26.5979077000667	24.7459942409531	13.2250114932702	39.2621759782654	19.4546415631285	23.6866132093509	22.5560029282204	38.3932681091736
COA8	3.62132461701799	6.62290035115091	4.55964132001144	4.81172110240754	5.17500449736659	11.2177645652187	3.6477452930866	10.5273836486004	7.80784716746091	8.53183735759413
KBTBD12	0	0	1.51988044000381	4.81172110240754	0.575000499707399	0	0	0	0	0
TCF12	117.089495950248	115.072893601247	106.391630800267	112.73175154212	102.925089447624	97.2206262318953	130.102915453422	97.3782987495535	104.972167473641	106.647966969927
MS4A7	9.65686564538131	17.3851134217711	7.59940220001907	142.976855614396	131.100113933287	14.9570194202916	68.0912454709498	90.7986839691783	80.6810873970961	21.3295933939853
LOC100507634	0	2.48358763168159	0	0.687388728915363	0.575000499707399	7.47850971014579	0	0.657961478037524	0	0
MIR4422HG	0	0	0	0	0.575000499707399	0	0	0	0	0
MIR4422	0	0	0	0	0	0	0	0	0	0
LINC01753	0	0	0	0	0	0	0	0	0	0
LINC01755	0	0	0	0	0	0	0	0	0	0
LINC01767	0	0	0	0	0	0	0	0	0	0
PFKFB4	6.03554102836332	24.008013772922	7.59940220001907	21.9964393252916	32.7750284833218	26.1747839855103	48.6366039078213	48.6891493747768	50.3172373014148	17.0636747151883
LOC101929935	0	0	0	0	0	0	0	0	0	0
ATXN1	152.095633914756	139.080907374169	160.347386420402	190.406677909556	213.325185391445	231.83380101452	188.466840142807	159.226677685081	145.74648045927	194.099299885266
RPE65	0	0	0	0	0	0	0	0	0	0
EXD2	7.24264923403598	7.45076289504477	12.1590435200305	9.62344220481508	7.47500649619619	0	29.1819623446928	10.5273836486004	5.20523144497394	2.13295933939853
VPS35	66.3909513119965	81.1305293015986	48.636174080122	109.294807897543	107.525093445284	82.2636068116037	113.080104085684	101.326067617779	111.91247606694	63.988780181956
CSGALNACT1	9.65686564538131	8.27862543893863	24.318087040061	18.5594956807148	8.05000699590359	20.5659017029009	23.1023868562151	25.6604976434634	3.47015429664929	23.4625527333839
AURKB	10.863973851054	38.9095395630116	12.1590435200305	4.12433237349218	6.32500549678139	33.6532936956561	8.51140568386872	1.31592295607505	14.7481557607595	6.3988780181956
SPX	0	4.96717526336318	0.759940220001907	6.18649856023827	1.7250014991222	3.7392548550729	0	12.501268082713	0	0
STRADB	9.65686564538131	9.1064879828325	6.83946198001716	17.8721069517994	10.9250094944406	1.86962742753645	15.8068962700419	13.817191038788	7.80784716746091	10.6647966969927
CMC1	8.44975743970864	9.1064879828325	27.3578479200687	7.561276018069	13.8000119929776	5.60888228260934	14.5909811723464	12.501268082713	20.8209257798958	8.53183735759413
SYN1	2.41421641134533	2.48358763168159	1.51988044000381	4.81172110240754	0	0	0	1.97388443411257	0	0
WNK4	0	0.827862543893863	0.759940220001907	0.687388728915363	0	9.34813713768224	0	0	0.867538574162324	0
SLC22A17	2.41421641134533	1.65572508778773	0.759940220001907	0.687388728915363	0.575000499707399	1.86962742753645	0	2.63184591215009	0	0
LINC01135	1.20710820567266	0	0	0	0	0	0	1.97388443411257	0.867538574162324	0
LINC01358	1.20710820567266	0	0.759940220001907	2.06216618674609	0	0	0	0	0	0
HSD52	0	0	0	0	0	0	0	0	0	0
GBP5	379.031976581216	408.964096683569	341.973099000858	140.914689427649	238.625207378571	278.574486702931	172.659943872765	177.649599070131	450.252519990246	287.949510818802
NUP93	31.3848133474892	48.0160275458441	34.9572501200877	32.9946589879374	57.5000499707399	37.392548550729	38.909283126257	38.8197272042139	40.7743129856292	44.7921461273692
C4B_2	0	0	0	0	0	0	0	0	0	0
ZFP42	0	0	0	0	0	0	0	0	0	0
ATP2A3	388.688842226598	313.759904135774	414.927360121041	445.427896337155	177.675154409586	523.495679710205	266.285406395321	289.50305033651	231.63279930134	386.065640431134
CCDC13	1.20710820567266	4.96717526336318	0.759940220001907	0.687388728915363	0.575000499707399	0	0	4.60573034626267	3.47015429664929	2.13295933939853
SERPINB4	0	0	0	0	0	0	0	0	0	0
TAMM41	3.62132461701799	0.827862543893863	3.79970110000954	6.18649856023827	4.60000399765919	3.7392548550729	1.21591509769553	9.21146069252533	4.33769287081162	6.3988780181956
MIR422A	0	0	0	0	0	0	0	0	0	0
MIR384	0	0	0	0	0	0	0	0	0	0
MIR346	0	0	0	0	0	0	0	0	0	0
MIR324	1.20710820567266	4.13931271946932	2.27982066000572	1.37477745783073	1.1500009994148	0	1.21591509769553	3.28980739018762	0	0
MIR325	0	0	0	0	0	0	0	0	0	0
MIR331	0	0	0.759940220001907	0	0	0	0	0	0	0
MIR133B	0	0	0	0	0	0	0	0	0	0
MIR151A	0	0	0	0	0	0	0	0	0	0
CDK5RAP1	19.3137312907626	17.3851134217711	25.0780272600629	19.2468844096302	29.3250254850774	37.392548550729	13.3750660746508	19.0808828630882	26.0261572248697	8.53183735759413
C6orf136	0	0	0	0	0	0	0	0	0	0
GABBR1	0	0	0.759940220001907	0.687388728915363	1.1500009994148	1.86962742753645	4.86366039078213	3.28980739018762	0	0
MIR4711	0	0	0	0	0	0	0	0	0	0
LOC101926944	0	0	0	0	0	0	0	0	0	0
SF3A3	62.7696266949785	85.2698420210679	50.1560545201259	44.6802673794986	54.6250474722029	67.3065873913121	63.2275850801676	56.584687111227	39.0392358373046	40.5262274485721
AP3B2	0	1.65572508778773	0	0	0	1.86962742753645	8.51140568386872	2.63184591215009	0.867538574162324	0
WDR54	4.82843282269065	1.65572508778773	4.55964132001144	2.06216618674609	4.60000399765919	7.47850971014579	7.29549058617319	4.60573034626267	3.47015429664929	6.3988780181956
LINC01748	0	0	0	0.687388728915363	0	0	0	0	0.867538574162324	0
LOC101926964	0	0	0	0	0	0	0	0	0	0
NFIA-AS2	0	0	0	0	0	0	0	0	0	0
DMXL1	176.237798028209	215.244261412404	197.584457200496	196.593176469794	168.475146414268	136.482802210161	183.603179752025	173.043868723869	277.612343731944	123.711641685115
NEK11	2.41421641134533	3.31145017557545	0.759940220001907	4.12433237349218	8.05000699590359	1.86962742753645	8.51140568386872	2.63184591215009	0.867538574162324	8.53183735759413
NFIA-AS1	0	0	0	1.37477745783073	0	0	0	0	4.33769287081162	0
MGC34796	0	0	0.759940220001907	1.37477745783073	1.1500009994148	1.86962742753645	0	0	0	0
TM2D1	3.62132461701799	11.5900756145141	12.1590435200305	8.24866474698436	6.90000599648879	0	9.72732078156425	6.57961478037524	6.94030859329859	19.1966340545868
CFD	0	0	0	0	3.4500029982444	0	0	0	0	0
CTSE	0	0	0	0	0	0	0	0	0	0
CTSB	166.580932382828	363.431656769406	131.46965806033	474.298222951601	427.225371282598	125.265037644942	397.604236946439	488.207416703843	521.390683071557	247.42328337023
TXNIP	1360.41094779309	1637.51211182206	2055.63829510516	1715.03487864383	1413.92622878049	1477.00566775379	1473.68909840698	1306.05353390448	1344.6847899516	2256.67098108365
ESYT1	154.509850326101	105.966405618415	127.66995696032	131.97863595175	117.875102440017	140.222057065234	87.5458870340783	138.17191038788	80.6810873970961	172.769706491281
FGF9	1.20710820567266	0.827862543893863	0	0.687388728915363	0	0	0	0	0	0
GDPD3	0	2.48358763168159	2.27982066000572	2.06216618674609	4.0250034979518	0	0	5.26369182430019	1.73507714832465	8.53183735759413
MIR3116-1	0	0	0	0	0	0	0	0	0	0
MIR3116-2	0	0	0	0	0	0	0	0	0	0
LOC102724770	0	0	0	0	0	0	0	0	0	0
LRP2BP	12.0710820567266	14.9015257900895	15.95874462004	13.0603858493919	8.05000699590359	5.60888228260934	9.72732078156425	3.94776886822514	5.20523144497394	8.53183735759413
LAPTM4B	3.62132461701799	7.45076289504477	15.95874462004	20.6216618674609	5.17500449736659	18.6962742753645	8.51140568386872	19.7388443411257	3.47015429664929	2.13295933939853
SCN3B	6.03554102836332	4.13931271946932	0.759940220001907	0	2.3000019988296	0	2.43183019539106	1.31592295607505	3.47015429664929	4.26591867879706
ZNF442	3.62132461701799	2.48358763168159	5.31958154001335	0	0.575000499707399	5.60888228260934	0	1.31592295607505	3.47015429664929	4.26591867879706
PLA2G12A	9.65686564538131	9.1064879828325	12.9189837400324	58.4280419578059	17.8250154909294	20.5659017029009	14.5909811723464	43.4254575504766	13.8806171865972	12.7977560363912
MOG	0	0	0	0	0	0	0	0	0	0
RIOX2	12.0710820567266	9.1064879828325	13.6789239600343	11.6856083915612	20.7000179894664	9.34813713768224	13.3750660746508	12.501268082713	17.3507714832465	10.6647966969927
SHFL	85.7046826027591	89.4091547405372	72.1943209001812	32.3072702590221	36.8000319812736	61.6977051087028	29.1819623446928	23.6866132093509	48.5821601530901	40.5262274485721
ANKRD13C	38.6274625815252	43.8767148263748	41.036771880103	32.9946589879374	46.0000399765919	18.6962742753645	44.9888586147347	43.4254575504766	33.8340043923306	51.1910241455648
SLIT3	1.20710820567266	0	0	0	0	0	0	0.657961478037524	0	0
IL34	1.20710820567266	0	0	1.37477745783073	0	0	1.21591509769553	0	0	0
EEF1D	0	3.31145017557545	0.759940220001907	0	1.7250014991222	13.0873919927551	6.07957548847766	0	0.867538574162324	0
EPM2AIP1	32.5919215531619	38.0816770191177	50.1560545201259	53.6163208553983	76.4750664610841	52.3495679710205	52.2843492009079	44.7413805065516	46.8470830047655	49.0580648061662
UBE2F	18.10662308509	14.9015257900895	25.8379674800648	37.806380090345	11.500009994148	26.1747839855103	27.9660472469972	21.0547672972008	21.6884643540581	31.994390090978
THADA	89.3260072197771	85.2698420210679	90.4328861802269	79.0497038252668	81.6500709584507	102.829508514505	62.0116699824721	96.0623757934785	78.9460102487714	85.3183735759413
AQP7	0	0	2.27982066000572	0	0	0	0	0	0.867538574162324	0
STAMBP	25.3492723191259	29.8030515801791	26.5979077000667	20.6216618674609	27.0250234862478	28.0444114130467	29.1819623446928	31.5821509458011	34.7015429664929	34.1273494303765
CAVIN2	33.7990297588346	92.7206049161127	78.2738426601964	460.550448373293	55.7750484716177	321.575917536269	58.3639246893855	238.182055049584	47.7146215789278	19.1966340545868
EREG	0	5.79503780725704	0	17.8721069517994	1.7250014991222	1.86962742753645	21.8864717585196	13.1592295607505	7.80784716746091	8.53183735759413
EP300	439.387386864849	501.684701599681	388.329452420974	507.292881939538	516.925449236952	405.709151775409	445.024925756565	496.102954440293	438.106979951973	477.782892025271
ERN1	185.89466367359	180.474034568862	194.544696320488	70.113650349367	101.200087948502	86.0028616666766	86.3299719363827	117.775104568717	85.0187802679077	108.780926309325
FBL	12.0710820567266	20.6965635973466	10.6391630800267	18.5594956807148	24.1500209877108	31.7836662681196	19.4546415631285	22.3706902532758	21.6884643540581	25.5955120727824
HLA-DOA	0	0.827862543893863	0	0.687388728915363	0	0	0	0	0	0
GPR17	0	0	0	0	0	0	0	0	0	0
LINC01739	0	0	0	0	0	0	0	0	0	0
LINC00324	7.24264923403598	3.31145017557545	4.55964132001144	2.74955491566145	7.47500649619619	0	4.86366039078213	5.26369182430019	6.07277001913627	10.6647966969927
MBNL1-AS1	42.2487871985432	16.5572508778773	76.7539622201926	43.3054899216679	60.9500529689843	37.392548550729	70.5230756663408	72.3757625841276	67.6680087846612	57.5899021637604
MIR486-2	0	0	0	0	0	0	0	0	0	0
MIR6852	1.20710820567266	0	0	0	0	0	0	0.657961478037524	0	0
MIR106A	0	0	0	0	0	0	0	0	0	0
MIR6068	0	0	0	0	0	0	0	0	0	0
NEDD9	105.018413893522	73.6797664065539	101.831989480256	47.4298222951601	76.4750664610841	86.0028616666766	80.2503964479051	71.0598396280526	68.5355473588236	183.434503188274
ITGB3BP	10.863973851054	3.31145017557545	3.79970110000954	6.87388728915363	2.875002498537	9.34813713768224	3.6477452930866	4.60573034626267	0.867538574162324	10.6647966969927
DLEU2L	3.62132461701799	0.827862543893863	0	0.687388728915363	0.575000499707399	0	0	0	0.867538574162324	0
SLC25A37	24.1421641134533	48.0160275458441	28.1177881400706	42.6181011927525	54.6250474722029	39.2621759782654	127.671085258031	37.5038042481388	80.6810873970961	85.3183735759413
KLHL24	60.3554102836332	66.2290035115091	66.1147991401659	103.108309337304	110.400095943821	69.1762148188486	85.1140568386872	87.5088765789907	65.0653930621743	110.913885648724
TRAK1	80.8762497800684	84.4419794771741	81.313603540204	92.1100896746587	97.1750844505505	82.2636068116037	102.136868206425	105.931797964041	99.7669360286672	59.7228615031589
FAM83H-AS1	0	0	0	0	0	0	0	0	0	0
ANKRD45	2.41421641134533	5.79503780725704	0	3.43694364457682	1.1500009994148	1.86962742753645	2.43183019539106	0.657961478037524	13.0130786124349	2.13295933939853
CCNH	60.3554102836332	78.646941669917	79.0337828801983	61.8649856023827	86.8250754558173	29.9140388405832	74.1708209594274	84.8770306668406	55.5224687463887	68.254698860753
UBE2U	0	0	0	0	0	0	0	0	0	0
RPL36AL	28.9705969361439	48.0160275458441	41.036771880103	32.3072702590221	31.0500269841996	46.7406856884112	31.6137925400838	29.6082665116886	29.496311521519	34.1273494303765
KCNJ5	0	0	1.51988044000381	0	0	0	0	0	0	0
VWF	0	3.31145017557545	8.35934242002098	21.9964393252916	2.875002498537	3.7392548550729	9.72732078156425	15.133113994863	2.60261572248697	8.53183735759413
MIR4794	0	0	0	0	0	0	0	0	0	0
CEP57	44.6630036098885	40.5652646507993	44.0765327601106	36.4316026325142	55.7750484716177	31.7836662681196	25.5342170516062	32.2401124238387	26.0261572248697	44.7921461273692
NAGK	43.4558954042159	41.3931271946932	31.9174892400801	59.1154306867212	56.3500489713251	33.6532936956561	72.9549058617319	69.7439166719775	101.502013176992	38.3932681091736
PSG4	0	0	0	0	0	0	0	0	0	0
ADAMTS12	0	0	0	0	0	0	0	0	0	0
RALGPS1	15.6924066737446	13.2458007023018	15.1988044000381	13.0603858493919	13.8000119929776	1.86962742753645	12.1591509769553	13.1592295607505	13.0130786124349	14.9307153757897
RPGR	14.485298468072	16.5572508778773	6.83946198001716	9.62344220481508	20.7000179894664	5.60888228260934	7.29549058617319	15.133113994863	14.7481557607595	4.26591867879706
DUS3L	26.5563805247986	25.6637388607098	12.9189837400324	19.2468844096302	16.6750144915146	20.5659017029009	10.9432358792598	26.9764205995385	16.4832329090841	36.260308769775
DGKA	129.160578006975	62.0896907920398	78.2738426601964	92.1100896746587	154.100133921583	106.568763369578	51.0684341032123	176.333676114056	76.3433945262845	136.509397721506
ASIC5	0	0	0	0	0	0	0	0	0	0
LRMP	48.2843282269065	96.0320550916882	80.5536633202021	107.920030439712	59.8000519695695	80.3939793840673	63.2275850801676	80.9292617986154	52.0523144497394	66.1217395213545
LINC01359	1.20710820567266	1.65572508778773	1.51988044000381	0	0	0	3.6477452930866	1.97388443411257	0.867538574162324	0
MIR3671	1.20710820567266	0.827862543893863	0	0	0	0	0	0.657961478037524	0	0
OSMR	1.20710820567266	1.65572508778773	3.79970110000954	2.06216618674609	0	0	1.21591509769553	3.28980739018762	6.94030859329859	6.3988780181956
MEGF11	3.62132461701799	1.65572508778773	5.31958154001335	2.06216618674609	1.1500009994148	7.47850971014579	0	1.97388443411257	4.33769287081162	4.26591867879706
FAM71F2	4.82843282269065	10.7622130706202	3.79970110000954	8.93605347589972	0.575000499707399	0	3.6477452930866	2.63184591215009	4.33769287081162	0
LY6H	0	0	0	0	0	0	0	0	0	0
KCNMB3	1.20710820567266	1.65572508778773	3.03976088000763	1.37477745783073	2.3000019988296	0	0	1.97388443411257	5.20523144497394	0
CRYZ	15.6924066737446	14.0736632461957	15.95874462004	3.43694364457682	2.875002498537	5.60888228260934	8.51140568386872	3.94776886822514	5.20523144497394	4.26591867879706
CFAP99	0	0	0	0	0	0	0	0	0	0
VCY1B	0	0	0	0	0	0	0	0	0	0
GRM7	0	0	0	0	0	0	0	0	0	0
UBE2D3	196.758637524644	259.120976238779	173.266370160435	213.090505963763	228.275198383838	173.87535076089	214.001057194414	236.866132093509	207.341719224795	202.631137242861
RGS12	10.863973851054	4.96717526336318	2.27982066000572	15.8099407650534	9.20000799531839	16.826646847828	21.8864717585196	7.89553773645028	13.8806171865972	2.13295933939853
SNRPB	54.3198692552699	76.1633540382354	54.7156958401373	52.928932126483	21.8500189888812	56.0888228260934	41.3411133216481	44.0834190285141	62.4627773396873	57.5899021637604
ENHO	0	0	0	0	1.7250014991222	0	0	0	0	0
OASL	137.610335446684	173.851134217711	126.910016740318	43.9928786505832	20.125017489759	138.352429637697	82.6822266432962	30.9241894677636	195.196179186523	40.5262274485721
CAV2	3.62132461701799	2.48358763168159	0.759940220001907	14.4351633072226	2.875002498537	3.7392548550729	2.43183019539106	5.26369182430019	2.60261572248697	0
TEX45	1.20710820567266	0.827862543893863	0.759940220001907	0.687388728915363	0	1.86962742753645	0	0	0	0
FSTL5	0	0	0	0	0	0	0	0	0	0
ING5	20.5208394964353	18.212975965665	19.7584457200496	17.8721069517994	21.8500189888812	35.5229211231925	13.3750660746508	22.3706902532758	10.4104628899479	21.3295933939853
CPT1C	0	0	0	0	0	0	0	0	0	0
MFSD2A	4.82843282269065	9.1064879828325	6.07952176001526	5.49910983132291	13.2250114932702	5.60888228260934	6.07957548847766	9.86942217056285	16.4832329090841	4.26591867879706
ADAM28	25.3492723191259	25.6637388607098	52.4358751801316	52.2415433975676	31.0500269841996	29.9140388405832	31.6137925400838	44.7413805065516	37.3041586889799	31.994390090978
RRN3	0	1.65572508778773	3.03976088000763	1.37477745783073	1.7250014991222	5.60888228260934	1.21591509769553	0.657961478037524	0.867538574162324	0
GJA10	0	0	0	0	0	0	0	0	0	0
TMEM144	10.863973851054	4.96717526336318	4.55964132001144	30.245104072276	29.3250254850774	1.86962742753645	29.1819623446928	30.9241894677636	32.9664658181683	19.1966340545868
RFWD3	74.8407087517051	75.3354914943416	44.8364729801125	41.2433237349218	37.375032480981	63.5673325362392	37.6933680285615	37.5038042481388	45.1120058564408	68.254698860753
MIR3117	0	0	0	0	0	0	0	0	0	0
FAM186B	2.41421641134533	2.48358763168159	5.31958154001335	4.12433237349218	1.1500009994148	3.7392548550729	3.6477452930866	5.26369182430019	0.867538574162324	6.3988780181956
ITPRIP	83.2904661914138	123.351519040186	100.312109040252	71.4884278071978	100.625087448795	72.9154696739215	105.784613499511	100.010144661704	135.336017569322	119.445723006318
TMEM120A	8.44975743970864	7.45076289504477	18.2385652800458	7.561276018069	9.77500849502579	16.826646847828	34.0456227354749	14.4751525168255	15.6156943349218	23.4625527333839
RAB40C	21.7279477021079	6.62290035115091	15.95874462004	10.9982196626458	18.4000159906368	7.47850971014579	14.5909811723464	20.3968058191632	17.3507714832465	4.26591867879706
SERPINE3	0	0.827862543893863	3.03976088000763	0.687388728915363	0	0	1.21591509769553	0.657961478037524	0	0
TMEM176B	4.82843282269065	13.2458007023018	7.59940220001907	173.909348415587	22.4250194885886	31.7836662681196	80.2503964479051	109.879566832266	60.7277001913627	25.5955120727824
CHPF2	82.0833579857411	83.6141169332802	89.672945960225	74.9253714517746	67.2750584657657	76.6547245289944	62.0116699824721	67.7700322378649	79.8135488229338	70.3876582001515
MEF2C	66.3909513119965	75.3354914943416	87.3931253002193	133.35341340958	172.50014991222	89.7421165217495	148.341641918855	103.957913529929	105.839706047803	55.4569428243618
HECTD4	295.741510389802	199.514873078421	262.179375900658	269.456381734822	227.125197384423	228.094546159447	240.751189343715	294.108780682773	295.830653789352	253.822161388425
EIF4E3	177.444906233882	156.46602079594	154.267864660387	142.28946688548	164.450142916316	157.048703913062	223.728377975978	117.775104568717	211.679412095607	213.295933939853
PKN3	9.65686564538131	8.27862543893863	6.07952176001526	6.87388728915363	3.4500029982444	11.2177645652187	1.21591509769553	3.28980739018762	8.67538574162324	14.9307153757897
PDE9A	0	0.827862543893863	0.759940220001907	0	1.1500009994148	0	0	1.97388443411257	0.867538574162324	0
PCID2	30.1777051418166	34.7702268435423	15.95874462004	25.4333829698684	44.8500389771771	18.6962742753645	32.8297076377794	31.5821509458011	24.2910800765451	27.7284714121809
C19orf71	20.5208394964353	8.27862543893863	6.83946198001716	8.93605347589972	4.0250034979518	11.2177645652187	4.86366039078213	13.817191038788	7.80784716746091	14.9307153757897
PDIA4	95.3615482481404	219.383574131874	141.348880920355	135.415579596327	67.8500589654731	76.6547245289944	150.773472114246	61.1904174574897	93.6941660095309	40.5262274485721
APLP2	117.089495950248	216.899986500192	110.951272120278	602.839915258774	760.150660613182	157.048703913062	916.799983662431	479.653917489355	631.568081990172	287.949510818802
FIP1L1	54.3198692552699	58.7782406164643	47.1162936401182	46.7424335662447	48.3000419754215	37.392548550729	53.5002642986034	29.6082665116886	53.7873915980641	91.7172515941369
ITPR1	172.616473411191	161.433196059303	172.506429940433	207.59139613244	119.600103939139	143.961311920306	119.159679574162	165.148330987418	193.461102038198	166.370828473085
SNAPC5	8.44975743970864	16.5572508778773	15.1988044000381	14.4351633072226	22.4250194885886	13.0873919927551	7.29549058617319	15.7910754729006	28.6287729473567	14.9307153757897
CCL4	0	0	0	0	0	0	0	0	0	0
UTRN	1042.94148970118	841.936207140059	1120.15188428281	821.429531053859	779.700677603233	841.332342391402	924.095474248604	810.608540942229	968.173048765153	925.704353298963
DGCR6	0	0	0	0	0	0	0	0	0	0
REEP5	70.0122759290145	75.3354914943416	64.5949187001621	94.1722558614048	130.52511343358	87.8724890942131	88.7618021317738	85.5349921448781	85.0187802679077	81.0524548971442
BDNF-AS	1.20710820567266	0	0	0	0	0	0	0	1.73507714832465	0
DHX9	220.900801638097	237.596550097539	151.228103780379	177.346292060164	165.600143915731	185.093115326108	190.898670338198	121.722873436942	136.203556143485	140.775316400303
ADAM32	0	0	0	0	0	0	0	0	0	0
GNG12-AS1	1.20710820567266	0	0	0	0	0	0	0	0	0
MIR1262	0	0	0	0	0	0	0	0	0	0
USP17L3	0	0	0	0	0	0	0	0	0	0
CD46	98.9828728651584	77.8190791260232	69.1545600201735	167.722849855349	140.300121928605	125.265037644942	165.364453286592	115.143258656567	138.806171865972	110.913885648724
DEPDC1-AS1	0	0	0	0	0.575000499707399	0	0	0	0	0
LINC01707	0	0	0	0	0	0	0	0	0	0
LINC01758	0	0	0	0	0	0	0	0	0	0
CEP104	44.6630036098885	57.1225155286766	34.1973099000858	40.5559350060064	46.0000399765919	41.1318034058019	48.6366039078213	34.2139968579512	52.0523144497394	17.0636747151883
ACTG1	1277.12048160168	1209.50717662893	918.007785762304	1027.64614972847	1564.00135920413	1364.82802210161	1270.63127709183	1346.84714554281	1065.33736907133	1324.56774976649
ARNTL	71.2193841346871	61.2618282481459	33.4373696800839	59.1154306867212	64.9750564669361	35.5229211231925	58.3639246893855	48.0311878967392	40.7743129856292	40.5262274485721
LRRFIP1	290.913077567112	285.612577643383	196.824516980494	342.319586999851	423.200367784646	235.573055869592	359.910868917877	307.268010243524	342.677736794118	364.736047037149
MECOM	0	0	3.79970110000954	0.687388728915363	0	0	0	0	0	0
PIN1P1	0	0	0	0	0	0	0	0	0	0
RHOBTB1	6.03554102836332	9.1064879828325	7.59940220001907	65.9893179758749	7.47500649619619	14.9570194202916	17.0228113677374	20.3968058191632	6.07277001913627	0
AFDN	24.1421641134533	25.6637388607098	44.8364729801125	22.683828054207	30.4750264844922	18.6962742753645	34.0456227354749	13.817191038788	15.6156943349218	8.53183735759413
CYHR1	20.5208394964353	14.9015257900895	18.2385652800458	16.4973294939687	18.9750164903442	14.9570194202916	15.8068962700419	14.4751525168255	18.2183100574088	14.9307153757897
CDAN1	19.3137312907626	28.1473264923914	22.7982066000572	22.683828054207	10.9250094944406	11.2177645652187	10.9432358792598	17.7649599070131	16.4832329090841	25.5955120727824
PISD	43.4558954042159	48.8438900897379	50.9159947401278	69.4262616204517	52.3250454733733	33.6532936956561	71.7389907640364	70.401878150015	75.4758559521221	27.7284714121809
HFE	12.0710820567266	2.48358763168159	3.79970110000954	8.93605347589972	10.3500089947332	3.7392548550729	8.51140568386872	5.92165330233771	6.07277001913627	2.13295933939853
TRIP12	381.446192992562	428.004935193127	395.168914400992	402.809795144403	396.175344298398	355.229211231925	401.251982239525	369.116389179051	411.213284152941	379.666762412939
BEND5	0	4.96717526336318	0	0	1.7250014991222	1.86962742753645	3.6477452930866	0	0	2.13295933939853
NOP14	56.7340856666152	38.9095395630116	22.0382663800553	29.5577153433606	42.5500369783475	33.6532936956561	31.6137925400838	24.3445746873884	39.9067744114669	31.994390090978
SUPT3H	26.5563805247986	13.2458007023018	20.5183859400515	8.24866474698436	18.9750164903442	13.0873919927551	15.8068962700419	11.8433066046754	11.2780014641102	14.9307153757897
CORO7	0	0	0	0	0	0	0	0	0	0
PPIAL4D	0	0	0	0	0	0	0	0	0	0
ZNF222	0	2.48358763168159	6.07952176001526	0	2.3000019988296	0	2.43183019539106	1.31592295607505	0	0
TIAL1	85.7046826027591	84.4419794771741	70.6744404601774	92.1100896746587	90.2750784540617	112.177645652187	66.8753303732542	74.3496470182402	60.7277001913627	74.6535768789486
MTCH1	59.1483020779605	78.646941669917	49.396114300124	76.3001489096053	66.1250574663509	54.219195398557	63.2275850801676	82.903146232728	72.0057016554729	95.9831702729339
LINC01788	0	0	0	0	0	0	0	0	0	0
CCNJ	25.3492723191259	12.417938158408	22.0382663800553	15.8099407650534	16.6750144915146	18.6962742753645	19.4546415631285	25.0025361654259	19.9533872057334	21.3295933939853
ABCA9	1.20710820567266	0	1.51988044000381	0.687388728915363	0	1.86962742753645	0	2.63184591215009	0.867538574162324	0
ZRANB2-AS1	0	1.65572508778773	3.03976088000763	3.43694364457682	2.3000019988296	1.86962742753645	2.43183019539106	3.28980739018762	0	2.13295933939853
ZRANB2-AS2	0	0	0	0	0	0	0	0	0	0
NEGR1-IT1	0	0	0	0	0	0	0	0	0	0
LINC01360	0	0	0	0	0	0	0	0	0	0
LINC02238	0	0	0	0	0	0	0	0	0	0
ASAH2B	4.82843282269065	1.65572508778773	0	0	0	0	0	1.97388443411257	0	4.26591867879706
FPGT-TNNI3K	0	0	0	0	0	0	0	0	0	0
HJV	0	0	0	0	0	1.86962742753645	0	0	0	0
LRRC53	0	0	0	0.687388728915363	0	0	0	0	0	0
ERICH3-AS1	0	0	0	0	0	0	0	0	0	0
TYW3	28.9705969361439	19.8687010534527	18.9985055000477	17.1847182228841	20.125017489759	39.2621759782654	21.8864717585196	13.817191038788	19.0858486315711	29.8614307515794
GTPBP6	0	0	5.31958154001335	0	0	0	1.21591509769553	0	0.867538574162324	0
HNRNPH1	313.848133474892	381.644632735071	350.332441420879	346.443919373343	403.650350794594	347.750701521779	378.14959538331	385.565426129989	331.399735330008	347.672372321961
CPT1B	1.20710820567266	3.31145017557545	1.51988044000381	0	1.1500009994148	1.86962742753645	0	1.97388443411257	0.867538574162324	0
VGF	0	0	0	0	0	0	0	0	0	0
VEGFA	8.44975743970864	35.5980893874361	19.7584457200496	13.0603858493919	24.7250214874182	13.0873919927551	9.72732078156425	20.3968058191632	16.4832329090841	4.26591867879706
CSRP3	0	0	0	0	0	0	0	0	0	0
WASF1	4.82843282269065	5.79503780725704	0.759940220001907	11.6856083915612	4.0250034979518	7.47850971014579	12.1591509769553	7.89553773645028	4.33769287081162	8.53183735759413
ACER3	31.3848133474892	36.42595193133	23.5581468200591	70.8010390782824	71.3000619637175	46.7406856884112	80.2503964479051	80.2713003205779	62.4627773396873	29.8614307515794
EDDM3A	0	0	0	0	0	0	0	0.657961478037524	0	0
SSX2IP	19.3137312907626	24.008013772922	27.3578479200687	83.8614249276743	18.4000159906368	63.5673325362392	18.238726465433	48.0311878967392	32.9664658181683	23.4625527333839
RSBN1	48.2843282269065	48.0160275458441	54.7156958401373	39.1811575481757	35.6500309818588	44.8710582608747	43.7729435170391	46.7152649406642	47.7146215789278	49.0580648061662
DLSTP1	14.485298468072	22.3522886851343	10.6391630800267	8.24866474698436	10.9250094944406	28.0444114130467	10.9432358792598	14.4751525168255	13.0130786124349	17.0636747151883
UBR7	0	0.827862543893863	0.759940220001907	0	0	0	1.21591509769553	0	0	0
SNORD45A	1.20710820567266	3.31145017557545	3.79970110000954	4.12433237349218	0	3.7392548550729	1.21591509769553	1.97388443411257	2.60261572248697	4.26591867879706
SNORD45B	3.62132461701799	4.96717526336318	0.759940220001907	1.37477745783073	5.75000499707399	1.86962742753645	0	3.94776886822514	0	4.26591867879706
ST3GAL5	53.1127610495972	46.3603024580564	51.6759349601297	46.0550448373293	65.5500569666435	57.9584502536299	53.5002642986034	63.8222633696398	91.091550287044	27.7284714121809
C10orf53	0	0	0	0	0	0	0	0	0	0
CFLAR	506.985446382519	524.036990284816	693.825420861741	467.424335662447	476.100413757727	504.799405434841	542.298133572207	554.661525985632	627.23038911936	580.164940316401
LOC101927342	0	0	0	0	0	0	0	0	0	0
ARAF	89.3260072197771	87.7534296527495	61.5551578201545	64.6145405180441	57.5000499707399	69.1762148188486	54.7161793962989	78.2974158864653	52.0523144497394	68.254698860753
CT45A9	0	0	0	0	0	0	0	0	0	0
UBE2L6	141.231660063702	190.408385095589	155.027804880389	83.174036198759	82.2250714581581	155.179076485525	107.000528597207	48.6891493747768	251.586186507074	95.9831702729339
LINC02567	0	0	0	0	0	0	0	0	0	0
MCF2	0	4.96717526336318	1.51988044000381	2.06216618674609	3.4500029982444	3.7392548550729	0	1.31592295607505	0	0
CSF1	25.3492723191259	19.0408385095589	47.1162936401182	7.561276018069	2.875002498537	11.2177645652187	7.29549058617319	7.89553773645028	23.4235415023827	6.3988780181956
MIR7156	0	0	0	0	0	0	0	0	0	0
OSBP2	9.65686564538131	9.93435052672636	36.4771305600915	57.7406532288905	14.375012492685	39.2621759782654	29.1819623446928	57.2426485892646	5.20523144497394	10.6647966969927
SAA2	0	0	0.759940220001907	0	0	0	0	0	0	0
TCP1	66.3909513119965	97.6877801794759	56.2355762801411	39.8685462770911	63.8250554675213	65.4369599637757	82.6822266432962	44.7413805065516	58.992623043038	63.988780181956
ANO10	18.10662308509	9.93435052672636	5.31958154001335	17.1847182228841	20.7000179894664	11.2177645652187	17.0228113677374	16.4490369509381	21.6884643540581	6.3988780181956
MLLT3	24.1421641134533	11.5900756145141	25.0780272600629	29.5577153433606	27.6000239859552	9.34813713768224	17.0228113677374	32.8980739018762	19.0858486315711	40.5262274485721
ANKDD1A	9.65686564538131	16.5572508778773	10.6391630800267	11.6856083915612	9.77500849502579	9.34813713768224	7.29549058617319	15.133113994863	6.07277001913627	12.7977560363912
HINT2	3.62132461701799	3.31145017557545	3.79970110000954	8.24866474698436	2.3000019988296	1.86962742753645	2.43183019539106	1.31592295607505	5.20523144497394	0
CRB3	0	0	0	0	0	0	0	2.63184591215009	0	0
MIGA1	32.5919215531619	26.4916014046036	36.4771305600915	17.8721069517994	16.6750144915146	20.5659017029009	19.4546415631285	23.6866132093509	22.5560029282204	27.7284714121809
SLC44A1	59.1483020779605	105.138543074521	114.750973220288	135.415579596327	80.5000699590359	57.9584502536299	105.784613499511	61.1904174574897	74.6083173779598	38.3932681091736
PREB	36.2132461701799	68.7125911431907	46.3563534201163	54.3037095843137	50.6000439742511	37.392548550729	43.7729435170391	34.2139968579512	45.1120058564408	36.260308769775
ARHGEF7	73.6336005460325	79.4748042138109	82.8334839802079	120.980416289104	96.6000839508431	82.2636068116037	76.6026511548185	99.3521831836661	82.4161645454207	78.9194955577457
POU4F1	0	0	0	0	0	0	0	0	0.867538574162324	0
TVP23B	7.24264923403598	6.62290035115091	11.3991033000286	7.561276018069	8.62500749561099	13.0873919927551	8.51140568386872	9.86942217056285	2.60261572248697	4.26591867879706
KLK4	0	0	0	0	0	0	0	0	0	0
EXOC3-AS1	1.20710820567266	0.827862543893863	0.759940220001907	0	0.575000499707399	0	0	0	0.867538574162324	0
GHRL	2.41421641134533	6.62290035115091	5.31958154001335	4.12433237349218	1.7250014991222	7.47850971014579	4.86366039078213	9.21146069252533	5.20523144497394	2.13295933939853
SLC4A7	102.604197482176	69.5404536870845	85.1133046402136	68.051484162621	119.600103939139	65.4369599637757	52.2843492009079	92.7725684032908	74.6083173779598	121.578682345716
HOXC9	0	0	0	0	0	0	0	0	0.867538574162324	0
TUBD1	14.485298468072	4.96717526336318	7.59940220001907	10.3108309337304	8.05000699590359	1.86962742753645	8.51140568386872	11.1853451266379	6.94030859329859	2.13295933939853
MBD1	94.1544400424677	125.007244127973	113.231092780284	70.8010390782824	82.2250714581581	61.6977051087028	64.4435001778632	63.8222633696398	91.091550287044	61.8558208425574
KRIT1	72.4264923403598	46.3603024580564	83.5934242002098	54.9910983132291	78.7750684599137	76.6547245289944	75.386736057123	64.4802248476773	72.8732402296352	66.1217395213545
MGC27382	0	0	0	0	0	0	0	0	0	0
CHCHD10	0	0	0	0	2.3000019988296	0	0	0	0	2.13295933939853
FLYWCH1	31.3848133474892	25.6637388607098	61.5551578201545	44.6802673794986	37.9500329806884	61.6977051087028	29.1819623446928	50.0050723308518	31.2313886698436	49.0580648061662
IFI44	347.647163233727	461.119436948882	373.890588240938	242.648221307123	123.625107437091	315.96703525366	307.62651971697	105.273836486004	454.590212861058	155.706031776093
KRT80	0	0	0	0	0.575000499707399	0	0	0	0.867538574162324	0
KIR3DL3	0	0	0	0	0	0	0	0	0	0
HDDC3	6.03554102836332	5.79503780725704	8.35934242002098	4.81172110240754	2.875002498537	5.60888228260934	8.51140568386872	3.94776886822514	1.73507714832465	2.13295933939853
TMEM17	0	0	0	0.687388728915363	1.1500009994148	0	0	0	0	0
TMPRSS11B	0	0	0	0	0	0	0	0	0	0
LOC101927434	0	0	0	0	0	0	0	0	0	0
VAPB	47.0772200212339	16.5572508778773	39.5168914400992	48.8045997529908	36.8000319812736	48.6103131159476	38.909283126257	33.5560353799137	52.9198530239017	63.988780181956
PRKCB	249.871398574241	229.3179246586	240.141109520603	483.2342764275	446.775388272649	347.750701521779	429.218029486523	402.014463080927	295.830653789352	290.0824701582
ERCC4	19.3137312907626	20.6965635973466	18.2385652800458	15.8099407650534	9.77500849502579	22.4355291304374	19.4546415631285	17.7649599070131	19.0858486315711	17.0636747151883
TPD52L2	39.8345707871979	41.3931271946932	42.5566523201068	56.3658757710598	69.0000599648879	59.8280776811663	60.7957548847766	67.7700322378649	102.369551751154	42.6591867879706
TMEM225B	0	1.65572508778773	1.51988044000381	0	0	0	0	0	0	0
FGF1	0	0	0	0	0	0	0	0	0	0
OPRM1	0	0	0	0	0.575000499707399	1.86962742753645	1.21591509769553	0	0	0
RPS9	1.20710820567266	1.65572508778773	0	0.687388728915363	1.1500009994148	0	0	3.28980739018762	1.73507714832465	0
CLNS1A	44.6630036098885	28.1473264923914	60.0352773801507	43.9928786505832	74.1750644622545	61.6977051087028	47.4206888101257	48.0311878967392	39.0392358373046	51.1910241455648
PDZD4	19.3137312907626	9.93435052672636	23.5581468200591	19.9342731385455	12.0750104938554	46.7406856884112	20.670556660824	19.0808828630882	16.4832329090841	34.1273494303765
NONO	155.716958531774	163.916783690985	123.870255860311	146.413799258972	165.025143416024	145.830939347843	161.716707993506	112.511412744417	118.852784660238	138.642357060905
KLK14	1.20710820567266	0.827862543893863	1.51988044000381	0.687388728915363	0	0	0	0.657961478037524	0	0
TNFAIP8L3	0	0	0	1.37477745783073	0	0	0	0	0.867538574162324	2.13295933939853
SLC25A18	1.20710820567266	0.827862543893863	0	2.06216618674609	1.7250014991222	0	1.21591509769553	0	4.33769287081162	0
LINC01362	0	0	0	1.37477745783073	0	0	0	0.657961478037524	0	0
LINC01361	0	0	0	0	0.575000499707399	0	0	0	0	0
LINC01712	0	0	0	0	0	0	0	0	0	0
LINC01725	1.20710820567266	0	0	0	0	0	0	1.97388443411257	0	0
LOC101927560	0	0	0	0	0	0	0	0	0	0
AGAP2	84.4975743970864	48.0160275458441	75.9940220001907	41.2433237349218	47.7250414757141	57.9584502536299	46.2047737124302	66.4541092817899	56.390007320551	68.254698860753
SMN2	0	0	0	0	0	0	0	0	0	0
C6orf47	0	0	0	0	0.575000499707399	0	0	0	0	0
BCR	84.4975743970864	67.0568660554029	89.672945960225	110.669585355373	54.6250474722029	99.0902536594317	58.3639246893855	101.326067617779	77.2109331004468	115.179804327521
CEACAM21	0	0	3.03976088000763	0	0	0	0	0.657961478037524	0	0
PDCD6	14.485298468072	22.3522886851343	17.4786250600439	21.3090505963763	18.4000159906368	20.5659017029009	21.8864717585196	22.3706902532758	26.893695799032	29.8614307515794
MS4A6A	45.8701118155612	63.7454158798275	15.1988044000381	120.293027560189	173.650150911635	35.5229211231925	161.716707993506	155.278908816856	180.448023425763	53.3239834849633
TCP11X2	0	0	0	0	0	0	0	0	0	0
POTEI	0	0	1.51988044000381	0.687388728915363	1.1500009994148	0	1.21591509769553	0.657961478037524	0	0
CDK19	31.3848133474892	58.7782406164643	47.1162936401182	93.4848671324894	78.2000679602063	65.4369599637757	46.2047737124302	56.584687111227	65.9329316363366	61.8558208425574
MORN1	1.20710820567266	0.827862543893863	9.11928264002288	6.18649856023827	5.17500449736659	3.7392548550729	2.43183019539106	5.92165330233771	1.73507714832465	4.26591867879706
MGAT4D	0	0	0	0	0	0	0	0	0	0
SAMD13	0	0	0.759940220001907	0	0	0	0	0	0	0
ARL6IP1	91.7402236311224	86.9255671088557	55.4756360601392	63.9271517891288	62.1000539683991	69.1762148188486	55.9320944939945	65.7961478037524	50.3172373014148	72.5206175395501
FAM13A	19.3137312907626	22.3522886851343	31.9174892400801	42.6181011927525	46.5750404762993	31.7836662681196	40.1251982239525	52.6369182430019	27.7612343731944	29.8614307515794
CHMP3	0	0.827862543893863	0.759940220001907	0	0.575000499707399	1.86962742753645	1.21591509769553	0.657961478037524	0.867538574162324	0
TNNI3K	0	0	0	0	0	0	0	0	0	0
DMBT1	0	0	0	0	0	0	0	0	0	0
LOC389602	0	0	0	0	0	0	0	0	0	0
OR2H1	0	0	0	0	0	0	0	0	0	0
LINC01461	0	0	0	0	0	0	0	0	0	0
C11orf86	0	0	0	0	0	0	0	0	0	0
ZNF44	33.7990297588346	28.9751890362852	28.1177881400706	21.9964393252916	24.7250214874182	22.4355291304374	36.477452930866	24.3445746873884	24.2910800765451	31.994390090978
UCHL5	74.8407087517051	33.9423642996484	36.4771305600915	35.0568251746835	33.9250294827366	41.1318034058019	35.2615378331704	42.1095345944015	40.7743129856292	53.3239834849633
ALDH1A2	0	0	0	0.687388728915363	0	0	1.21591509769553	0	0	0
VAX2	0	0	0	0	0	0	0	0	0	0
TXN2	19.3137312907626	30.6309141240729	29.6376685800744	25.4333829698684	36.8000319812736	26.1747839855103	26.7501321493017	34.8719583359888	32.9664658181683	40.5262274485721
LRRC6	0	0	2.27982066000572	0	1.7250014991222	3.7392548550729	2.43183019539106	0	1.73507714832465	6.3988780181956
OSCAR	0	3.31145017557545	0	0.687388728915363	1.1500009994148	0	1.21591509769553	1.97388443411257	0	0
EXOC2	78.4620333687231	67.8847285992968	79.7937231002002	59.8028194156366	67.2750584657657	56.0888228260934	43.7729435170391	60.5324559794522	49.4496987272524	53.3239834849633
ZBED6CL	3.62132461701799	11.5900756145141	10.6391630800267	3.43694364457682	1.7250014991222	3.7392548550729	9.72732078156425	3.94776886822514	16.4832329090841	8.53183735759413
KIF13A	20.5208394964353	24.008013772922	16.718684840042	55.6784870421444	93.7250814523061	26.1747839855103	65.6594152755587	65.7961478037524	104.104628899479	25.5955120727824
LINC00974	0	0	0	0	0	0	0	0	0	0
KYAT3	26.5563805247986	19.8687010534527	25.0780272600629	8.24866474698436	27.0250234862478	18.6962742753645	24.3183019539106	25.0025361654259	27.7612343731944	21.3295933939853
LOC646626	0	0	0	0	0	0	1.21591509769553	0	0	0
HTR3E	0	0	0	0	0	0	0	0	0	0
CSRP1	41.0416789928706	44.7045773702686	32.677429460082	28.1829378855299	36.8000319812736	35.5229211231925	29.1819623446928	17.1069984289756	29.496311521519	19.1966340545868
ZNHIT6	24.1421641134533	23.1801512290282	28.1177881400706	16.4973294939687	25.875022486833	28.0444114130467	10.9432358792598	25.0025361654259	20.8209257798958	31.994390090978
IL11RA	15.6924066737446	6.62290035115091	20.5183859400515	13.7477745783073	12.6500109935628	24.3051565579738	21.8864717585196	20.3968058191632	12.1455400382725	21.3295933939853
COL24A1	7.24264923403598	4.13931271946932	3.79970110000954	5.49910983132291	4.0250034979518	0	7.29549058617319	2.63184591215009	2.60261572248697	8.53183735759413
SPATA33	8.44975743970864	1.65572508778773	3.03976088000763	2.74955491566145	8.05000699590359	5.60888228260934	0	1.97388443411257	1.73507714832465	4.26591867879706
AP1S3	8.44975743970864	11.5900756145141	7.59940220001907	7.561276018069	2.3000019988296	3.7392548550729	0	5.26369182430019	3.47015429664929	4.26591867879706
TYW5	16.8995148794173	19.8687010534527	18.2385652800458	14.4351633072226	8.05000699590359	7.47850971014579	23.1023868562151	15.133113994863	7.80784716746091	23.4625527333839
BET1	12.0710820567266	13.2458007023018	17.4786250600439	8.93605347589972	9.20000799531839	16.826646847828	8.51140568386872	12.501268082713	10.4104628899479	4.26591867879706
GPR1	0	0	0	0	0	0	0	3.28980739018762	0	0
KRT78	0	0	0	0	0	0	0	0	0	0
GSAP	109.846846716212	62.0896907920398	70.6744404601774	87.2983685722511	85.6750744564025	48.6103131159476	66.8753303732542	115.143258656567	82.4161645454207	100.249088951731
LYG1	2.41421641134533	0.827862543893863	3.79970110000954	2.74955491566145	1.1500009994148	1.86962742753645	4.86366039078213	1.31592295607505	2.60261572248697	0
PRPF4B	156.924066737446	172.195409129924	164.147087520412	189.031900451725	215.050186890567	119.656155362333	192.114585435894	165.148330987418	163.964790516679	191.966340545868
RCBTB1	33.7990297588346	33.9423642996484	26.5979077000667	30.9324928011913	37.9500329806884	20.5659017029009	23.1023868562151	30.9241894677636	29.496311521519	14.9307153757897
TAF4	13.2781902623993	14.0736632461957	11.3991033000286	5.49910983132291	6.32500549678139	9.34813713768224	6.07957548847766	5.92165330233771	9.54292431578556	8.53183735759413
PLA2G10	0	0	0	0	0	0	0	0	0	0
PLA2G6	53.1127610495972	41.3931271946932	29.6376685800744	17.1847182228841	24.7250214874182	48.6103131159476	17.0228113677374	21.0547672972008	29.496311521519	31.994390090978
OR6B3	0	0	0	0	0	0	0	0	0	0
ERC1	82.0833579857411	150.670982988683	102.591929700257	112.044362813204	90.8500789537691	125.265037644942	98.4891229133381	107.905682398154	80.6810873970961	87.4513329153398
SAE1	42.2487871985432	29.8030515801791	28.8777283600725	33.6820477168528	29.3250254850774	26.1747839855103	26.7501321493017	21.7127287752383	26.0261572248697	44.7921461273692
KIAA0825	1.20710820567266	6.62290035115091	0.759940220001907	1.37477745783073	6.32500549678139	1.86962742753645	7.29549058617319	13.817191038788	6.07277001913627	6.3988780181956
C1orf112	9.65686564538131	11.5900756145141	15.95874462004	11.6856083915612	10.9250094944406	13.0873919927551	3.6477452930866	7.23757625841276	22.5560029282204	6.3988780181956
MIR7856	0	0	0	0	0	0	0	0	0	0
USP17L24	0	0	0	0	0	0	0	0	0	0
GGTLC1	0	0	0	0	0	0	0	0	0	0
CLCA4-AS1	1.20710820567266	0.827862543893863	1.51988044000381	0	4.60000399765919	0	0	2.63184591215009	0	0
CLCA3P	0	0	0	0.687388728915363	0	0	0	0	0.867538574162324	2.13295933939853
GSTM2	2.41421641134533	2.48358763168159	2.27982066000572	1.37477745783073	5.75000499707399	11.2177645652187	6.07957548847766	1.97388443411257	1.73507714832465	10.6647966969927
DERL3	0	0	0	0	0	0	0	0	0	0
CTU2	14.485298468072	8.27862543893863	9.87922286002479	10.3108309337304	5.75000499707399	9.34813713768224	6.07957548847766	6.57961478037524	9.54292431578556	10.6647966969927
RIPK1	96.5686564538131	85.2698420210679	95.7524677202403	72.8632052650285	82.2250714581581	86.0028616666766	93.6254625225559	97.3782987495535	100.63447460283	100.249088951731
MIR4437	0	0	0	0	1.1500009994148	0	0	0.657961478037524	0	0
MIR548AC	0	0	1.51988044000381	0	1.7250014991222	0	0	0.657961478037524	0	0
MIR4423	0	0	0	0	0	0	0	0	0	0
LINC01140	0	0.827862543893863	0.759940220001907	2.06216618674609	0	3.7392548550729	0	3.94776886822514	0	0
ECI2	7.24264923403598	6.62290035115091	9.87922286002479	4.12433237349218	4.60000399765919	3.7392548550729	4.86366039078213	5.26369182430019	1.73507714832465	0
LINC01364	1.20710820567266	0.827862543893863	0	0.687388728915363	1.1500009994148	0	0	0	0.867538574162324	0
PKN2-AS1	0	0	1.51988044000381	1.37477745783073	0	0	0	0	0	0
MUC20	0	0	0.759940220001907	0	0	0	0	0.657961478037524	0	0
SUPT20H	66.3909513119965	55.4667904408889	54.7156958401373	52.928932126483	89.7000779543543	69.1762148188486	69.3071605686453	67.1120707598274	62.4627773396873	51.1910241455648
ZIM2	0	0	0	0	0	0	0	0	0	0
ITPK1	0	2.48358763168159	0	0.687388728915363	0	3.7392548550729	0	1.31592295607505	0	0
CYP4B1	1.20710820567266	0	0	0	0	1.86962742753645	0	0	0	0
NRXN1	0	0	0	0	0	0	0	0	0	0
CCDC14	45.8701118155612	30.6309141240729	30.3976088000763	40.5559350060064	32.2000279836144	46.7406856884112	36.477452930866	42.1095345944015	19.9533872057334	51.1910241455648
CEACAM1	13.2781902623993	7.45076289504477	63.8349784801602	2.06216618674609	0.575000499707399	5.60888228260934	15.8068962700419	3.28980739018762	14.7481557607595	19.1966340545868
PEMT	3.62132461701799	4.13931271946932	3.03976088000763	4.81172110240754	2.875002498537	5.60888228260934	6.07957548847766	6.57961478037524	2.60261572248697	6.3988780181956
TMEM218	6.03554102836332	2.48358763168159	5.31958154001335	5.49910983132291	8.62500749561099	5.60888228260934	7.29549058617319	10.5273836486004	13.0130786124349	17.0636747151883
GBP3	71.2193841346871	81.9583918454925	57.7554567201449	24.7459942409531	46.0000399765919	82.2636068116037	40.1251982239525	31.5821509458011	95.4292431578556	27.7284714121809
ORC5	13.2781902623993	17.3851134217711	8.35934242002098	26.1207716987838	9.20000799531839	33.6532936956561	14.5909811723464	7.23757625841276	6.94030859329859	34.1273494303765
ROBO3	2.41421641134533	2.48358763168159	2.27982066000572	2.74955491566145	2.3000019988296	0	0	3.94776886822514	0	2.13295933939853
TTC7A	94.1544400424677	125.007244127973	69.9145002401754	162.223740024026	143.175124427142	145.830939347843	130.102915453422	136.855987431805	150.084173330082	125.844601024513
TRIM68	14.485298468072	17.3851134217711	13.6789239600343	11.6856083915612	10.3500089947332	24.3051565579738	6.07957548847766	8.55349921448781	8.67538574162324	14.9307153757897
LOC729930	0	0	0	0	0	0	0	0	1.73507714832465	0
GBP6	1.20710820567266	5.79503780725704	0	0	0	0	1.21591509769553	0	3.47015429664929	0
TTC21A	9.65686564538131	15.7293883339834	19.7584457200496	15.8099407650534	7.47500649619619	13.0873919927551	10.9432358792598	11.8433066046754	21.6884643540581	10.6647966969927
GBP1P1	9.65686564538131	11.5900756145141	3.03976088000763	2.74955491566145	2.875002498537	11.2177645652187	0	0	16.4832329090841	4.26591867879706
LRRC8C-DT	2.41421641134533	0	4.55964132001144	0.687388728915363	1.1500009994148	0	4.86366039078213	1.97388443411257	0	0
CES2	33.7990297588346	32.2866392118607	34.9572501200877	23.3712167831223	34.500029982444	20.5659017029009	26.7501321493017	31.5821509458011	36.4366201148176	19.1966340545868
ACSL1	98.9828728651584	344.390818259847	116.270853660292	292.827598517945	177.675154409586	104.699135942041	402.467897337221	373.064158047276	556.092226038049	251.689202049027
GEMIN8P4	0	1.65572508778773	0	1.37477745783073	0	0	0	1.31592295607505	0	0
OR10J1	0	0	0	0	0	0	0	0	0	0
OR1C1	0	0	0	0	0	0	0	0	0	0
ZBTB25	83.2904661914138	70.3683162309784	68.3946198001716	44.6802673794986	51.1750444739585	54.219195398557	31.6137925400838	63.1643018916023	39.0392358373046	72.5206175395501
DECR2	0	0	0	0	0	0	0	0	0	0
SNORD3G	0	0	0	0	0	0	0	0	0	0
VTRNA1-1	0	0	0	0	0	0	1.21591509769553	0	0	0
LINC01763	0	0	0	0	0	0	0	0	0.867538574162324	0
ZNF644	97.7757646594857	121.695793952398	124.630196080313	118.230861373442	110.975096443528	117.786527934796	116.727849378771	98.036260227591	81.5486259712584	104.515007630528
TMEM14A	3.62132461701799	1.65572508778773	0.759940220001907	0	0	0	2.43183019539106	1.31592295607505	0	0
MRPL42	57.9411938722878	36.42595193133	46.3563534201163	35.0568251746835	35.0750304821514	37.392548550729	38.909283126257	46.0573034626267	41.6418515597915	83.1854142365427
RNF121	20.5208394964353	25.6637388607098	27.3578479200687	18.5594956807148	17.250014991222	16.826646847828	14.5909811723464	11.1853451266379	17.3507714832465	29.8614307515794
FBXW7	153.302742120428	188.752660007801	176.306131040442	136.102968325242	89.1250774546469	125.265037644942	151.989387211941	85.5349921448781	94.5617045836933	113.046844988122
[truncated: 26,279 more rows]
