# Supplementary material for: Blood transcriptomic profiling reveals gene expression alterations in patients with SFTS-associated encephalitis
Source: Microbiol Spectr. 2025 Sep 23;13(11):e01161-25. doi: 10.1128/spectrum.01161-25 (PMC12584758; doi:10.1128/spectrum.01161-25)
Supplement: Table S1 — Differentially expressed genes in patients with SFTS-associated encephalitis. [file spectrum.01161-25-s0003.xlsx]

## Sheet: Supplementary sheet 1
Geneid	baseMean	log2FoldChange	lfcSE	stat	pvalue	padj
MGAM	14.8361	-3.1743	0.66768	-4.75422	1.99e-06	0.0225249
PZP	57.0085	-1.4387	0.304633	-4.72273	2.33e-06	0.0225249
LCN2	18.9499	-2.02936	0.462451	-4.38828	1.14e-05	0.0737312
MYO7A	19.4135	-2.11933	0.500472	-4.23467	2.29e-05	0.110782
IL1R2	18.3182	-3.37173	0.807353	-4.17627	2.96e-05	0.114737
A2M-AS1	47.4477	-1.61272	0.409955	-3.93389	8.36e-05	0.203098
AATK	30.9934	-1.67347	0.425504	-3.93291	8.39e-05	0.203098
KCNN3	10.0241	2.78057	0.722323	3.84948	0.000118369	0.254624
CEBPD	90.8329	-1.02669	0.277816	-3.69557	0.000219391	0.424741
MMP25	70.7926	-2.01615	0.551635	-3.65486	0.000257319	0.452881
PADI4	42.0631	-1.35495	0.392667	-3.45063	0.000559285	0.79027
RXFP4	10.78	-1.48726	0.443227	-3.35552	0.000792162	0.991321
SIGLEC16	17.3486	-1.47118	0.441883	-3.32935	0.000870478	0.991321
FRAT2	48.1021	-1.26625	0.386271	-3.27814	0.00104492	0.999562
FN3K	2.28504	-3.71718	1.14121	-3.25724	0.00112502	0.999562
MSRB1	50.9161	-1.09319	0.347203	-3.14855	0.0016408	0.999562
PADI2	43.7373	-1.76616	0.566332	-3.11859	0.00181719	0.999562
EMC8	12.3336	1.23518	0.396495	3.11524	0.00183797	0.999562
TP53I11	35.7253	-1.31809	0.423414	-3.11301	0.00185191	0.999562
MTRNR2L10	22.3691	-3.48628	1.12133	-3.10907	0.00187679	0.999562
LINC00612	27.6966	-1.1089	0.359905	-3.08108	0.00206249	0.999562
DANCR	8.50214	1.78641	0.582286	3.06792	0.00215555	0.999562
ZNF296	7.69572	1.66221	0.543646	3.05753	0.00223172	0.999562
VNN3	5.05968	-2.31464	0.762857	-3.03417	0.00241197	0.999562
COL18A1	16.9108	-1.12897	0.372167	-3.0335	0.00241733	0.999562
PROK2	9.33797	-1.71984	0.568488	-3.02528	0.00248399	0.999562
ASPN	6.16403	2.22155	0.737397	3.0127	0.00258938	0.999562
DYSF	333.84	-1.30407	0.433655	-3.00715	0.00263708	0.999562
FRAT1	27.2387	-1.16737	0.3888	-3.00248	0.00267786	0.999562
RDH5	2.01251	-3.58587	1.19572	-2.99891	0.00270952	0.999562
TMEM150B	18.6863	-1.42182	0.47771	-2.97633	0.00291723	0.999562
LILRB4	4.95004	-3.11082	1.04765	-2.96935	0.00298435	0.999562
ALOX15B	3.30532	-2.92868	0.995927	-2.94066	0.00327513	0.999562
SLC4A8	13.317	-1.28588	0.442578	-2.90542	0.0036676	0.999562
TREML4	1.53767	-4.44262	1.53988	-2.88505	0.00391355	0.999562
SHCBP1	17.8512	1.50987	0.524294	2.87982	0.00397907	0.999562
LINC01176	2.67832	-2.61785	0.910987	-2.87364	0.00405772	0.999562
AMOTL1	7.72982	-1.89423	0.662415	-2.85958	0.00424208	0.999562
RNU12	2.43289	-3.17365	1.1128	-2.85195	0.00434525	0.999562
SOWAHD	4.7045	-2.16392	0.758893	-2.85142	0.00435242	0.999562
CLTCL1	6.58286	-2.0672	0.727676	-2.84082	0.00449971	0.999562
FAM171A1	3.17432	3.27002	1.15527	2.83052	0.00464727	0.999562
DAAM2	3.55448	-3.81848	1.36637	-2.79462	0.00519614	0.999562
JARID2-AS1	7.39589	-1.65788	0.59347	-2.79353	0.0052136	0.999562
TOLLIP-AS1	1.56598	-4.35007	1.56072	-2.78721	0.00531637	0.999562
COL8A2	12.393	-1.15144	0.414456	-2.77819	0.00546633	0.999562
SLC41A1	27.0853	1.11121	0.400022	2.77786	0.00547176	0.999562
DSP	4.24883	2.58241	0.933369	2.76676	0.00566159	0.999562
C19orf25	15.7405	1.03745	0.375309	2.76424	0.00570554	0.999562
FRY-AS1	3.76765	-2.0273	0.737247	-2.74982	0.0059628	0.999562
STAB1	575.19	-1.00978	0.36748	-2.74785	0.00599872	0.999562
CD177	51.9693	-3.76584	1.37382	-2.74114	0.00612266	0.999562
TDRD9	9.54267	-1.43886	0.528996	-2.71998	0.00652861	0.999562
ZDHHC19	4.49421	-3.09842	1.14226	-2.71254	0.00667692	0.999562
AGPAT1	2.1315	-4.21507	1.5549	-2.71084	0.00671135	0.999562
LOC730183	4.40799	-1.83482	0.676873	-2.71073	0.00671349	0.999562
POLR2F	3.5614	2.35828	0.870833	2.70807	0.00676754	0.999562
LOC101928093	4.10316	-2.39921	0.886718	-2.70573	0.00681553	0.999562
SDHAP2	2.22666	3.54641	1.31268	2.70166	0.00689942	0.999562
SPATC1	2.90147	-3.46217	1.28268	-2.69918	0.00695114	0.999562
ST6GALNAC4	26.9725	1.25145	0.466101	2.68493	0.00725458	0.999562
PAWR	11.3122	1.40755	0.525341	2.6793	0.00737761	0.999562
PLXNA1	19.1835	1.10201	0.412327	2.67266	0.00752526	0.999562
LINC00987	19.2141	-1.2479	0.469999	-2.65511	0.00792835	0.999562
PTX3	5.12375	-1.78815	0.676719	-2.64238	0.00823258	0.999562
PTK6	2.33605	-2.70223	1.03248	-2.61723	0.0088647	0.999562
MSRA	7.37736	-1.39151	0.533455	-2.60849	0.00909436	0.999562
ST6GALNAC3	3.92561	-2.06246	0.794559	-2.59573	0.00943915	0.999562
HAL	10.5499	-1.31928	0.508975	-2.59203	0.00954113	0.999562
HIBCH	12.6683	1.1954	0.46139	2.59086	0.00957352	0.999562
PJA1	8.29069	1.39328	0.538108	2.58923	0.0096192	0.999562
LINC00482	3.10726	-2.09606	0.809563	-2.58912	0.00962202	0.999562
EEF1AKMT1	3.14917	-2.32362	0.897678	-2.58847	0.00964028	0.999562
LILRA6	4.36599	-2.2099	0.854926	-2.58491	0.00974055	0.999562
DGAT2	16.4075	-1.25755	0.486519	-2.5848	0.00974356	0.999562
LOC101927839	1.49646	3.07088	1.19629	2.56699	0.0102585	0.999562
GPER1	6.98109	-1.72515	0.673671	-2.56082	0.0104425	0.999562
PGLYRP1	7.68627	-3.05111	1.19497	-2.55329	0.0106711	0.999562
FCF1	13.4415	1.08618	0.427763	2.53921	0.0111102	0.999562
LTF	21.5396	-1.66717	0.660853	-2.52276	0.0116438	0.999562
TCAF1	6.10717	-1.44637	0.576139	-2.51046	0.0120575	0.999562
SGCD	4.46527	3.01094	1.20204	2.50486	0.0122498	0.999562
LRRC4B	1.08796	3.29542	1.3261	2.48505	0.0129535	0.999562
LSR	8.99945	1.17395	0.476007	2.46624	0.0136538	0.999562
RASSF6	1.51471	3.08096	1.24945	2.46585	0.0136689	0.999562
IFI27	7.84519	-2.18075	0.886792	-2.45915	0.0139268	0.999562
GPR27	5.28466	-1.55502	0.633286	-2.45547	0.0140699	0.999562
ZSCAN16	8.34844	-1.4525	0.593072	-2.44912	0.0143206	0.999562
ZNF844	14.564	1.07351	0.438365	2.44889	0.0143296	0.999562
TNFRSF10C	17.8977	-1.8045	0.739249	-2.441	0.0146468	0.999562
MIR646HG	2.57474	-2.20895	0.904947	-2.44097	0.0146479	0.999562
KIT	1.27844	3.492	1.43072	2.44073	0.0146576	0.999562
CD82	25.0588	-1.01007	0.414365	-2.43765	0.0147832	0.999562
HSD3B7	7.82586	-1.38794	0.569425	-2.43745	0.0147914	0.999562
DNAJB13	4.89736	-1.49541	0.614252	-2.43452	0.0149115	0.999562
MCEMP1	27.4782	-1.2622	0.52016	-2.42655	0.0152431	0.999562
UAP1	40.2085	1.02172	0.421582	2.42354	0.0153703	0.999562
TMEM38A	3.44378	-2.11982	0.878811	-2.41214	0.015859	0.999562
WRAP53	7.76733	-1.27462	0.529661	-2.40647	0.0161073	0.999562
MMP8	26.5505	-2.70542	1.12738	-2.39974	0.0164068	0.999562
SLC7A5	90.0945	1.40203	0.587155	2.38784	0.0169479	0.999562
PRAMENP	4.4656	1.83876	0.77333	2.37771	0.0174205	0.999562
PARS2	3.7711	2.43276	1.02352	2.37685	0.017461	0.999562
LGALS9B	1.50146	3.69893	1.56009	2.37098	0.0177411	0.999562
DNAH8	12.663	1.57232	0.66318	2.37088	0.0177459	0.999562
TP53I3	9.38063	-1.06948	0.451543	-2.36849	0.0178608	0.999562
WDHD1	18.7353	1.20923	0.5155	2.34574	0.0189891	0.999562
PSMG3	5.38555	-1.35721	0.579089	-2.3437	0.0190933	0.999562
KCNQ5	8.9868	1.29113	0.551635	2.34056	0.0192548	0.999562
CKAP2L	9.83439	1.1994	0.512687	2.33943	0.0193132	0.999562
NQO2	11.1029	-1.1975	0.512902	-2.33475	0.0195562	0.999562
FAT2	8.27792	-1.16419	0.498639	-2.33474	0.0195572	0.999562
LINC00909	8.65268	-1.14166	0.489209	-2.33368	0.0196125	0.999562
ZNF234	7.31188	1.24747	0.536287	2.32613	0.0200116	0.999562
ORC1	9.31905	1.2977	0.558594	2.32315	0.0201711	0.999562
BASP1	42.806	-1.33834	0.577426	-2.31778	0.0204615	0.999562
IRS2	93.3724	-1.06436	0.459521	-2.31623	0.0205456	0.999562
UNC13B	9.33352	1.56318	0.677253	2.30812	0.0209924	0.999562
MIR421	2.87414	-1.87331	0.812083	-2.30679	0.0210663	0.999562
CYP1B1	82.6648	-1.27619	0.553255	-2.30669	0.0210722	0.999562
ZBTB20-AS4	1.77137	-2.71253	1.1766	-2.30539	0.0211445	0.999562
SGF29	11.0092	1.02195	0.445242	2.29527	0.0217176	0.999562
FXN	10.2738	1.32236	0.576316	2.29451	0.0217611	0.999562
KCNA2	8.44332	1.26888	0.55341	2.29284	0.0218569	0.999562
LINC02312	5.60773	-1.34665	0.589226	-2.28546	0.0222858	0.999562
ARRDC3-AS1	5.79964	-1.23866	0.542955	-2.28133	0.0225291	0.999562
RBM45	8.26609	1.16994	0.513001	2.28057	0.0225737	0.999562
STARD4-AS1	3.80928	-1.71726	0.754407	-2.27631	0.0228276	0.999562
RPL22L1	9.03371	1.2034	0.528794	2.27574	0.0228613	0.999562
ANKRD36BP2	14.2182	1.18207	0.519712	2.27447	0.022938	0.999562
WARS2	7.53375	1.15231	0.506794	2.27373	0.0229823	0.999562
ETDC	1.1214	-4.00569	1.76282	-2.27232	0.0230673	0.999562
ZNF552	7.4958	-1.21213	0.534321	-2.26855	0.0232958	0.999562
QDPR	7.27897	1.18308	0.521681	2.26783	0.0233396	0.999562
MET	1.27742	3.51455	1.55145	2.26533	0.0234926	0.999562
SLC1A2	2.91625	2.3037	1.01905	2.26063	0.023782	0.999562
EFEMP2	9.14605	-1.09486	0.484974	-2.25755	0.0239735	0.999562
LRP2BP	9.70628	1.02359	0.454801	2.25064	0.0244085	0.999562
LINC02709	2.974	-2.12495	0.945232	-2.24807	0.0245715	0.999562
PFKFB4	28.3296	-1.04934	0.468334	-2.24058	0.0250535	0.999562
STAG3L2	5.16866	-1.55818	0.697164	-2.23503	0.0254155	0.999562
SMAD1	6.15065	-1.62715	0.730948	-2.22608	0.0260091	0.999562
S100Z	3.69122	-1.80185	0.809522	-2.22582	0.0260264	0.999562
PRC1	19.403	1.10499	0.496567	2.22526	0.0260639	0.999562
MAOA	2.64542	-3.86019	1.74194	-2.21603	0.0266897	0.999562
SLC47A1	2.34922	-2.25025	1.01676	-2.21316	0.0268867	0.999562
JDP2	48.8693	-1.08672	0.492052	-2.20854	0.0272068	0.999562
TCFL5	6.20016	1.25699	0.569471	2.20729	0.027294	0.999562
ATP6V1E2	4.55712	-1.55265	0.705543	-2.20065	0.0277611	0.999562
BEND4	7.16631	1.41704	0.644673	2.19808	0.0279433	0.999562
DEPDC7	1.5162	-3.72375	1.6993	-2.19134	0.0284274	0.999562
B3GNT10	3.56511	-1.53706	0.702687	-2.1874	0.0287136	0.999562
CBWD5	3.65889	1.68186	0.769785	2.18485	0.0289	0.999562
ACOX2	1.67231	-2.54941	1.16783	-2.18304	0.0290326	0.999562
TMEM182	1.83725	2.64653	1.21427	2.17952	0.0292928	0.999562
AURKAP1	4.12059	1.81755	0.833999	2.17932	0.0293077	0.999562
ITSN1	19.9325	-1.24208	0.570127	-2.1786	0.0293614	0.999562
SYCP2	5.67232	1.38108	0.634819	2.17555	0.0295889	0.999562
ARHGAP42	15.0835	1.5079	0.693768	2.17349	0.0297436	0.999562
A2MP1	11.9266	-1.16609	0.537287	-2.17033	0.0299817	0.999562
LOC101929243	0.913279	-3.59564	1.65712	-2.16981	0.0300209	0.999562
HSPG2	13.0511	1.42701	0.65856	2.16687	0.0302449	0.999562
PHKA1	2.29873	2.47069	1.14059	2.16615	0.0302996	0.999562
ABCA13	5.80582	-1.68882	0.77981	-2.16568	0.0303359	0.999562
AQP3	34.5412	1.18111	0.545507	2.16516	0.0303757	0.999562
RPF2	8.0284	1.18028	0.545903	2.16207	0.0306128	0.999562
OPLAH	8.55984	-1.14942	0.53207	-2.16029	0.0307505	0.999562
NCF4	6.22912	-1.26564	0.587573	-2.15402	0.0312387	0.999562
PPP1R2B	3.71821	1.61602	0.750448	2.15341	0.0312863	0.999562
MIR9-3HG	3.64624	2.0389	0.947552	2.15175	0.0314169	0.999562
CRISPLD2	40.1823	-1.29768	0.603136	-2.15155	0.0314329	0.999562
ARSK	4.29542	1.6433	0.763833	2.15138	0.031446	0.999562
TOX2	3.3327	-1.8628	0.867584	-2.14711	0.0317846	0.999562
SMCO4	6.6596	-1.1471	0.536242	-2.13915	0.0324236	0.999562
PODN	1.71784	2.54139	1.18918	2.13711	0.0325894	0.999562
AP3B2	1.55361	-3.13263	1.46615	-2.13664	0.032627	0.999562
CXCL9	1.57039	2.58891	1.21506	2.13069	0.033115	0.999562
SPAG16	1.93345	2.34056	1.09921	2.12931	0.0332288	0.999562
PRORSD1P	2.72395	-1.71001	0.803437	-2.12836	0.0333069	0.999562
FKBP14	9.8756	1.20574	0.570712	2.1127	0.0346265	0.999562
BMS1P20	84.7979	1.25826	0.596016	2.11111	0.0347624	0.999562
SYCP2L	1.82516	-3.00536	1.42364	-2.11103	0.0347693	0.999562
ZNF446	10.1159	-1.22344	0.579983	-2.10944	0.0349064	0.999562
TNFRSF13C	7.08521	1.60916	0.764631	2.10449	0.0353361	0.999562
FFAR3	1.2593	-3.53221	1.67852	-2.10436	0.0353468	0.999562
DOK4	3.16739	-1.76659	0.840299	-2.10234	0.0355237	0.999562
RASA4B	2.48276	1.97338	0.9393	2.1009	0.0356496	0.999562
LINC01801	2.75285	-1.78457	0.850158	-2.0991	0.0358079	0.999562
CLEC17A	4.91046	1.69936	0.809636	2.09893	0.0358235	0.999562
DNAJC25	6.01396	1.41232	0.672932	2.09875	0.0358385	0.999562
DUSP19	3.01627	-1.71622	0.817804	-2.09858	0.0358542	0.999562
KCNE1	4.88566	-1.51412	0.721872	-2.09749	0.0359501	0.999562
DIAPH3	7.61752	1.54487	0.736852	2.09658	0.0360307	0.999562
PHLDB2	9.20951	1.0781	0.51427	2.09637	0.0360492	0.999562
PLA2G4A	12.1869	-1.22801	0.585799	-2.0963	0.0360556	0.999562
SERPINA1	50.5066	-1.22368	0.584546	-2.09338	0.0363149	0.999562
SLC9A3R2	2.6187	-2.07092	0.993601	-2.08426	0.0371367	0.999562
LINC00092	0.910686	3.04449	1.46496	2.0782	0.0376906	0.999562
SULT1B1	32.1048	-1.01258	0.489837	-2.06717	0.0387183	0.999562
HSPB11	6.53084	1.09279	0.529084	2.06544	0.0388814	0.999562
MSS51	9.26235	1.06328	0.514909	2.06498	0.0389249	0.999562
CHAC1	3.35241	2.59471	1.2581	2.06241	0.0391688	0.999562
ANKRD20A4-ANKRD20A20P	0.957896	-3.78903	1.8383	-2.06117	0.0392871	0.999562
PAX5	51.8473	1.01586	0.493551	2.05826	0.039565	0.999562
CAMSAP2	9.68187	1.14863	0.558384	2.05706	0.03968	0.999562
DNMT3B	2.92617	1.78152	0.867193	2.05435	0.0399416	0.999562
KCNJ10	2.01819	3.01785	1.47184	2.05039	0.040326	0.999562
LOC100652758	1.53312	-2.60298	1.26977	-2.04997	0.0403677	0.999562
PLEKHA7	3.3118	1.96152	0.956939	2.04979	0.0403851	0.999562
TTC39A	1.83838	-2.76971	1.35347	-2.04638	0.0407188	0.999562
MTARC1	20.0485	-1.38215	0.676024	-2.04453	0.0409011	0.999562
DENND5B	48.3831	1.1192	0.547457	2.04437	0.0409171	0.999562
TENT5C	215.622	1.02062	0.499727	2.04235	0.0411173	0.999562
PTENP1	7.11501	-1.16337	0.570136	-2.04052	0.0412986	0.999562
RAMP3	1.74125	-2.58253	1.26676	-2.03869	0.0414807	0.999562
PNPLA1	4.9308	-1.55373	0.762514	-2.03765	0.0415854	0.999562
ACTA2-AS1	6.0106	-1.135	0.558272	-2.03306	0.0420466	0.999562
AAMDC	2.4763	1.79521	0.88493	2.02865	0.0424941	0.999562
FANCE	5.11015	1.36998	0.676005	2.02658	0.0427053	0.999562
SLC7A11	3.37997	2.25847	1.11973	2.01698	0.0436974	0.999562
RNU4-1	21.6449	-1.32659	0.657906	-2.01638	0.04376	0.999562
DNAL4	2.29017	-2.17689	1.08257	-2.01086	0.0443399	0.999562
RLN3	0.714288	-3.35236	1.66744	-2.01049	0.0443797	0.999562
COL17A1	7.68809	-1.433	0.713936	-2.00719	0.0447297	0.999562
MS4A4E	9.40807	-1.20238	0.599282	-2.00637	0.0448165	0.999562
DCC	2.30156	3.05294	1.52199	2.00588	0.0448686	0.999562
DIP2A-IT1	4.61732	1.48849	0.74304	2.00325	0.0451505	0.999562
BNIPL	2.27332	-2.1278	1.06245	-2.00274	0.045205	0.999562
MYH3	4.58211	1.39668	0.69898	1.99817	0.0456981	0.999562
TRPV3	3.20765	2.21042	1.10801	1.99494	0.046049	0.999562
AOAH-IT1	6.79985	-1.27019	0.637427	-1.99268	0.0462964	0.999562
LOC101926889	1.18058	-3.30867	1.66112	-1.99184	0.0463891	0.999562
CCDC86	9.23062	1.13196	0.569511	1.98759	0.0468568	0.999562
MERTK	32.1422	-1.05656	0.531924	-1.98629	0.0470012	0.999562
OTOF	236.001	-1.0131	0.510759	-1.98351	0.0473101	0.999562
MME	2.87863	-2.09558	1.05811	-1.9805	0.0476479	0.999562
SRP54-AS1	1.47467	2.44696	1.23854	1.97568	0.0481905	0.999562
PUS7	7.47588	-1.00664	0.509684	-1.97503	0.0482651	0.999562
BMX	0.964874	-3.69172	1.8696	-1.9746	0.0483134	0.999562
CFH	22.4842	1.30135	0.660135	1.97133	0.0486857	0.999562
ESCO2	5.96433	1.36005	0.69078	1.96886	0.0489687	0.999562
TMEM150C	1.37984	-2.75999	1.40555	-1.96363	0.0495732	0.999562
LINC00565	5.77613	-1.0466	0.533015	-1.96354	0.0495833	0.999562
ZNF236-DT	2.83296	-1.86136	0.948012	-1.96343	0.0495958	0.999562
